# Supplementary material for: Genetic Architecture of Parallel Pelvic Reduction in Ninespine Sticklebacks
Source: G3 (Bethesda). 2013 Oct 1;3(10):1833–42. doi: 10.1534/g3.113.007237 (PMC3789808; doi:10.1534/g3.113.007237)
Supplement: Supporting Information [file supp_g3.113.007237_FileS1.txt]

1	1	6
sex	Csize	Ave_Lsp	Ave_Rsp	Ave_sp	Ave_Lgir	Ave_Rgir	Ave_gir
-99.9
5	0	6.3758	4.355	4.31	4.3325	8.48	8.35	8.415
6	0	6.1863	4.545	4.255	4.4	8.06	8.115	8.0875
7	1	6.1779	3.17	3.13	3.15	6.625	6.61	6.6175
8	0	6.1541	0	0	0	2.48	2.835	2.6575
9	1	5.8208	0	0	0	5.67	5.3	5.485
10	1	6.9509	3.195	2.695	2.945	8.145	7.61	7.8775
11	0	7.6116	3.65	3.61	3.63	8.945	8.245	8.595
12	1	7.3976	0	0	0	2.905	4.355	3.63
13	1	6.4294	3.805	3.645	3.725	8.32	7.965	8.1425
14	0	7.097	4.145	4.205	4.175	9.325	8.145	8.735
15	1	6.8746	0	0	0	4.215	3.39	3.8025
16	0	6.4038	0	0	0	3.13	3.845	3.4875
17	0	6.5842	3.89	4.225	4.0575	8.85	8.45	8.65
18	0	6.2223	3.53	3.78	3.655	8.04	7.165	7.6025
19	1	6.4089	0	0	0	3.13	4.36	3.745
20	1	6.1149	1.56	0	0.78	4.785	3.915	4.35
21	1	6.1716	3.4	3.16	3.28	7.17	6.52	6.845
22	0	5.6525	0	0	0	3.965	3.935	3.95
23	1	5.4128	2.98	3.54	3.26	7.35	6.775	7.0625
24	0	6.1657	4.73	4.405	4.5675	8.63	8.125	8.3775
25	1	5.7797	2.925	3.15	3.0375	6.915	6.05	6.4825
26	0	5.2063	3.99	3.965	3.9775	7.35	7.125	7.2375
27	1	6.1143	0	0	0	3.125	2.635	2.88
28	1	6.9175	3.75	3.835	3.7925	8.15	7.76	7.955
29	0	6.3283	0	0	0	3.415	3.34	3.3775
30	0	6.747	4.645	3.985	4.315	8.585	9.125	8.855
31	0	7.7691	4.25	4.435	4.3425	8.665	8.065	8.365
32	0	7.119	0	0	0	3.42	3.585	3.5025
33	1	6.209	3.305	3.27	3.2875	6.575	6.73	6.6525
34	0	6.4933	3.83	3.685	3.7575	8.355	7.895	8.125
35	0	6.3168	4.32	4.07	4.195	9.13	8.87	9
36	0	6.7167	3.965	3.995	3.98	8.275	8.275	8.275
37	0	7.474	3.485	3.63	3.5575	8.815	8.005	8.41
38	0	5.9676	0	0	0	3.27	3.285	3.2775
39	0	6.6572	0	0	0	4.135	5.155	4.645
40	0	6.521	3.565	3.38	3.4725	8.045	7.955	8
41	0	7.1941	4.245	4.375	4.31	9.78	10.48	10.13
42	1	6.5633	2.825	2.865	2.845	7.95	7.955	7.9525
43	0	7.7094	3.73	3.98	3.855	8.3	8.095	8.1975
44	1	6.6636	0	1.315	0.6575	3.44	2.985	3.2125
45	0	6.6553	3.615	3.725	3.67	8.08	7.675	7.8775
46	0	7.0834	4.03	4.24	4.135	8.495	8.925	8.71
47	1	6.7406	1.525	0	0.7625	4.375	4.27	4.3225
48	0	7.0133	4.35	4.265	4.3075	8.08	8.08	8.08
49	0	5.9018	4.24	4.29	4.265	7.495	7.885	7.69
50	1	6.2665	3.435	3.38	3.4075	7.94	7.585	7.7625
51	0	6.5479	4.06	4.19	4.125	6.68	6.615	6.6475
52	1	5.8019	3.56	3.715	3.6375	6.92	6.945	6.9325
53	1	6.7668	1.18	0	0.59	6.565	4.45	5.5075
54	0	6.3485	4.1	4.15	4.125	6.36	7.37	6.865
55	0	6.5667	3.835	4.015	3.925	8.465	7.47	7.9675
56	0	6.3346	3.78	3.385	3.5825	8.08	8.005	8.0425
57	1	6.3811	3.42	3.355	3.3875	6.885	6.825	6.855
58	1	5.7266	3.02	3.215	3.1175	7.295	6.61	6.9525
59	1	6.2474	3.19	2.255	2.7225	6.655	6.85	6.7525
60	0	6.668	4.195	3.965	4.08	8.16	8.02	8.09
61	1	5.8567	3.13	3.445	3.2875	7.645	6.67	7.1575
62	1	5.8951	3.87	3.87	3.87	7.725	7.7	7.7125
63	1	6.0115	3.245	3.24	3.2425	7.635	7.515	7.575
64	1	5.9823	3.14	3.31	3.225	5.925	5.645	5.785
65	0	6.2059	3.565	3.395	3.48	7.625	7.17	7.3975
66	1	6.1756	0	0	0	2.66	4.81	3.735
67	1	6.5787	3.83	3.73	3.78	7.98	7.755	7.8675
68	0	5.8434	3.74	4.04	3.89	7.595	7.14	7.3675
69	0	6.7475	3.865	3.83	3.8475	7.36	7.08	7.22
70	0	6.0613	0	0	0	2.535	2.92	2.7275
71	1	6.5724	3.24	3.195	3.2175	7.435	7.225	7.33
72	0	6.6157	3.885	3.545	3.715	8.415	7.615	8.015
73	0	6.5706	0	0	0	2.93	2.78	2.855
74	0	5.915	0	0	0	3.77	4.235	4.0025
75	0	6.675	3.725	3.935	3.83	8.15	8.12	8.135
76	0	6.4421	4.19	4.105	4.1475	8.33	8.155	8.2425
77	1	5.9199	3.195	3.275	3.235	6.665	6.09	6.3775
78	0	5.8395	0	0	0	3.29	4.18	3.735
79	0	5.8702	3.745	3.47	3.6075	6.92	6.59	6.755
80	1	6.4854	3.335	3.14	3.2375	7.925	7.46	7.6925
81	0	7.407	3.85	4.015	3.9325	8.955	8.68	8.8175
82	0	7.3677	3.675	3.88	3.7775	8.27	7.685	7.9775
83	0	7.1001	3.515	3.465	3.49	9.395	8.74	9.0675
84	1	5.9626	3.95	3.665	3.8075	7.37	7.165	7.2675
85	1	6.1086	0	0	0	3.97	5.845	4.9075
86	1	6.0151	0.61	0	0.305	2.645	3.375	3.01
87	0	6.0285	0	0	0	2.64	2.905	2.7725
88	1	6.5398	3.24	3.13	3.185	7.71	7.565	7.6375
89	1	6.7034	0	0	0	3.915	4.385	4.15
90	0	7.1878	3.82	3.23	3.525	7.995	7.21	7.6025
91	0	6.61	2.665	2.43	2.5475	8.86	8.53	8.695
92	1	5.8186	3.42	3.215	3.3175	7.475	7.455	7.465
93	1	5.6786	3.355	3.49	3.4225	6.85	6.26	6.555
94	1	5.9439	1.235	0	0.6175	3.375	3.54	3.4575
95	1	6.306	0	0	0	3.82	5.965	4.8925
96	0	5.7754	4.6	4.015	4.3075	7.855	7.355	7.605
97	0	6.1876	3.385	2.96	3.1725	7.28	7.445	7.3625
98	0	5.9832	4.05	3.645	3.8475	7.51	7.305	7.4075
99	1	6.2023	3.18	3.25	3.215	7.28	7.215	7.2475
100	1	6.0181	2.58	3.1	2.84	6.41	6.495	6.4525
101	1	6.8639	3.32	2.985	3.1525	7.835	7.85	7.8425
102	1	6.3125	0	0	0	2.44	2.65	2.545
103	1	5.6555	2.925	2.925	2.925	7	6.39	6.695
104	1	6.465	0	0	0	3.18	5.76	4.47
105	1	5.5713	1.335	1.205	1.27	2.73	3.62	3.175
106	0	7.4976	0	0	0	3.06	3.315	3.1875
107	1	6.163	0	0	0	3.625	6.26	4.9425
108	1	6.1724	2.87	3.015	2.9425	7.79	7.39	7.59
109	0	6.4597	3.555	3.255	3.405	7.76	7.415	7.5875
110	0	5.9537	3.39	3.13	3.26	7.74	7.165	7.4525
111	1	6.2195	3.215	3.69	3.4525	7.54	7.295	7.4175
112	0	6.117	3.485	3.65	3.5675	8.215	7.53	7.8725
113	0	7.3756	4.59	3.915	4.2525	9.195	8.7	8.9475
114	1	5.9486	2.71	3.54	3.125	7.12	6.81	6.965
115	1	6.2422	3.11	3.135	3.1225	7.48	7.03	7.255
116	1	5.7237	3.16	3.16	3.16	5.89	5.845	5.8675
117	1	5.4883	0	0	0	3.685	4.275	3.98
118	1	6.6882	3.3	3.11	3.205	7.085	6.56	6.8225
119	0	5.9915	4.005	4.055	4.03	7.385	6.83	7.1075
120	1	6.103	3.66	3.77	3.715	8.175	7.745	7.96
121	1	5.7251	0	0	0	4.445	3.685	4.065
122	0	5.892	3.66	3.09	3.375	7.55	7.35	7.45
123	1	5.5422	2.79	2.825	2.8075	6.88	6.5	6.69
124	1	5.8043	2.745	2.79	2.7675	7.395	6.595	6.995
125	1	6.3198	0	0	0	4.86	4.49	4.675
126	0	5.6295	3.095	2.935	3.015	8.115	7.405	7.76
127	0	6.945	0	0	0	3.76	5.195	4.4775
128	0	6.6503	0	0	0	4	4.575	4.2875
129	0	7.0805	0	0	0	3.115	3.695	3.405
130	0	6.4108	4.235	3.78	4.0075	8.725	9.025	8.875
131	1	5.702	3.365	3.42	3.3925	7.28	6.785	7.0325
132	0	6.2306	3.81	3.86	3.835	7.485	7.035	7.26
133	0	5.7364	0	0	0	3.865	5.89	4.8775
134	0	6.7721	3.55	3.375	3.4625	8.51	8.045	8.2775
135	1	5.7831	0	0	0	3.18	4.97	4.075
136	0	6.9572	4.06	3.24	3.65	9.2	9.34	9.27
137	0	7.2199	3.945	3.99	3.9675	7.62	7.41	7.515
138	1	5.213	0	0	0	3.31	2.82	3.065
139	1	6.1109	3.595	3	3.2975	8.565	7.88	8.2225
140	1	6.2618	0	0	0	2.775	3.2	2.9875
141	1	6.1459	3.33	4.23	3.78	7.26	7.275	7.2675
142	0	6.3142	4.015	3.905	3.96	7.325	7.175	7.25
143	0	6.9268	3.805	2.46	3.1325	9.145	8.565	8.855
144	1	6.1745	3.165	2.79	2.9775	7.3	7.08	7.19
145	1	6.2936	1.86	2.88	2.37	7.9	7.48	7.69
146	0	6.147	3.85	3.715	3.7825	8.185	8.21	8.1975
147	1	6.2685	2.85	2.88	2.865	7.24	7.27	7.255
148	0	6.9925	4.105	3.295	3.7	7.39	6.8	7.095
149	1	5.7679	2.735	2.76	2.7475	6.485	6.08	6.2825
150	0	5.6621	3.68	3.65	3.665	7.515	6.885	7.2
151	1	6.418	3.26	3.32	3.29	7.095	6.68	6.8875
152	0	6.6776	3.755	3.63	3.6925	7.935	7.44	7.6875
153	1	5.428	3.535	3.21	3.3725	7.07	6.475	6.7725
154	0	6.2129	0	0	0	4.525	3.82	4.1725
155	1	5.9669	0	0	0	2.985	5.885	4.435
156	1	6.1043	2.89	2.965	2.9275	7	6.555	6.7775
157	0	6.6169	3.725	3.455	3.59	8.35	8.085	8.2175
158	0	6.6248	4.34	4.435	4.3875	8.15	8.235	8.1925
159	0	5.9719	3.59	3.785	3.6875	8.11	7.735	7.9225
160	1	6.427	3.09	3.33	3.21	7.775	6.875	7.325
161	1	6.1091	3.645	2.92	3.2825	8.27	8.025	8.1475
162	0	6.5943	3.56	3.84	3.7	9.04	8.625	8.8325
163	0	5.499	0	0	0	3.005	2.45	2.7275
164	0	6.4698	4.215	4.13	4.1725	8.395	7.695	8.045
165	0	6.9884	3.945	3.765	3.855	9.17	9.165	9.1675
166	1	6.5529	3.41	2.925	3.1675	7.995	7.605	7.8
167	1	6.4776	3.055	3.3	3.1775	7.815	7.545	7.68
168	0	6.457	3.59	3.675	3.6325	7.995	8.17	8.0825
169	0	7.3625	4.43	3.795	4.1125	8.665	8.555	8.61
170	0	6.6652	4.05	4.145	4.0975	8.955	8.215	8.585
171	0	6.5364	3.51	3.31	3.41	8.075	7.585	7.83
172	0	5.7814	0	0	0	3.71	4.9	4.305
173	1	7.6535	3.25	3.41	3.33	8.68	8.41	8.545
174	1	6.0298	3.105	2.165	2.635	7.85	7.71	7.78
175	0	5.9393	2.88	2.605	2.7425	7.81	6.87	7.34
176	1	6.0619	3.59	3.315	3.4525	8.685	7.975	8.33
177	1	6.8697	0	0	0	4.625	5.695	5.16
178	0	7.1398	2.85	3.62	3.235	9.575	8.705	9.14
179	1	5.9311	3.415	3.145	3.28	7.585	7.255	7.42
180	1	6.4262	2.58	2.48	2.53	7.09	6.835	6.9625
181	1	6.2821	0	0	0	3.075	3.445	3.26
182	0	6.5112	3.15	2.97	3.06	8.82	8.76	8.79
183	0	7.6579	3.43	3.455	3.4425	8.535	8.075	8.305
184	1	6.0446	3.255	2.68	2.9675	8	8.03	8.015
185	1	6.1716	3.045	3.175	3.11	7.615	7.385	7.5
186	1	5.7696	0	0	0	2.745	3.5	3.1225
187	0	6.489	3.265	3.52	3.3925	8.875	8.705	8.79
188	0	6.0046	3.53	3.24	3.385	7.275	7.415	7.345
189	0	6.1801	3.25	2.86	3.055	7.135	7.125	7.13
190	0	5.913	3.57	3.165	3.3675	8.265	7.345	7.805
191	1	6.0527	1.485	0	0.7425	4.065	3.67	3.8675
192	1	6.286	3.36	3.305	3.3325	7.345	6.885	7.115
193	0	4.8227	4.24	4.04	4.14	8.23	7.78	8.005
194	1	6.2949	3.325	3.325	3.325	6.22	6.85	6.535
195	0	6.0667	3.83	3.975	3.9025	9.205	8.78	8.9925
196	1	6.517	3.32	2.94	3.13	7.435	7.22	7.3275
197	1	5.9995	2.595	3.095	2.845	7.46	7.04	7.25
198	1	6.1221	3.44	3.57	3.505	7.315	7.3	7.3075
199	0	6.0875	3.355	3.59	3.4725	7.25	7.19	7.22
200	1	6.0085	3.31	2.79	3.05	6.965	6.83	6.8975
201	1	5.9391	3.29	3.095	3.1925	6.64	6.04	6.34
202	1	6.1045	3.31	3.28	3.295	8.275	7.355	7.815
203	0	7.4821	0	0	0	3.645	4.215	3.93
204	1	5.842	3.395	2.905	3.15	7.465	7.595	7.53
205	0	6.5842	2.83	3.145	2.9875	8.06	7.3	7.68
206	1	5.1415	0	0	0	2.76	2.85	2.805
207	1	5.8084	3.075	3.035	3.055	6.93	6.935	6.9325
208	1	5.713	3.415	3.39	3.4025	7.5	7.075	7.2875
209	1	6.1649	3.3	3.395	3.3475	7.745	7.75	7.7475
210	0	6.3667	3.97	3.32	3.645	8.885	8.5	8.6925
211	0	5.5437	3.78	4.215	3.9975	8.515	7.985	8.25
212	0	6.2047	3.48	3.55	3.515	7.335	7.005	7.17
213	0	4.95	4.11	3.55	3.83	7.415	6.99	7.2025
214	1	6.6491	0	0	0	3.525	3.85	3.6875
215	1	6.9747	4.025	4.245	4.135	7.73	7.17	7.45
216	0	6.7065	3.185	2.92	3.0525	7.495	6.92	7.2075
217	1	6.3365	3.695	3.51	3.6025	8.545	8.12	8.3325
218	1	6.2945	3.38	2.84	3.11	7.175	7.27	7.2225
219	0	6.564	4.07	4.065	4.0675	8.19	8.045	8.1175
220	1	5.811	3.095	3.41	3.2525	6.405	6.16	6.2825
221	0	6.4334	4.055	4	4.0275	7.895	7.49	7.6925
222	0	6.4094	3.71	3.2	3.455	7.33	7.125	7.2275
223	1	5.9372	0	0	0	4.1	3.105	3.6025
224	1	5.4999	0	0	0	2.72	2.8	2.76
225	1	6.1918	3.415	3.33	3.3725	7.1	7.63	7.365
226	1	6.0249	3.495	3.38	3.4375	7.295	7.42	7.3575
227	1	6.0678	0	0	0	3.5	4.05	3.775
228	0	5.5671	3.78	3.45	3.615	6.655	6.84	6.7475
229	1	5.5097	3.34	3.33	3.335	6.605	6.48	6.5425
230	1	5.9121	3.395	3.4	3.3975	7.085	5.93	6.5075
231	0	5.2274	3.58	3.165	3.3725	7.615	6.765	7.19
232	1	6.2738	3.09	2.91	3	7.305	6.725	7.015
233	0	5.7361	3.76	3.66	3.71	7.415	6.865	7.14
234	0	5.2854	3.375	3.41	3.3925	7.135	6.875	7.005
235	0	6.1603	0	0	0	3.015	3.095	3.055
236	0	6.007	3.885	4.035	3.96	7.37	7.165	7.2675
237	1	5.9592	0	0	0	2.48	2.605	2.5425
238	1	7.428	3.215	3.38	3.2975	7.415	6.945	7.18
239	1	7.2305	0	0	0	3.025	4.835	3.93
240	0	5.706	2.27	3.24	2.755	7.07	6.615	6.8425
241	0	7.0583	4.265	3.925	4.095	8.605	7.82	8.2125
242	1	6.7253	0	0	0	3.105	4.57	3.8375
243	1	6.3755	0	0	0	2.175	2.42	2.2975
244	0	6.5515	4.65	3.425	4.0375	8.505	8.21	8.3575
245	1	7.0661	2.54	2.795	2.6675	8.315	8.175	8.245
246	1	6.6195	3.355	3.14	3.2475	7.655	7.08	7.3675
247	1	5.4746	0	0	0	2.72	3.015	2.8675
248	0	6.4687	0	0	0	2.905	3.13	3.0175
249	0	6.6453	3.24	2.98	3.11	8.71	8.07	8.39
250	1	5.7138	0	0	0	2.765	2.8	2.7825
251	0	6.2009	3.745	2.855	3.3	8.87	8.47	8.67
252	1	6.008	3.165	2.73	2.9475	7.61	7.1	7.355
253	0	6.3787	1.08	0	0.54	2.835	2.595	2.715
254	0	6.7058	3.175	3.385	3.28	6.895	6.85	6.8725
255	0	6.8542	3.655	3.24	3.4475	7.66	6.915	7.2875
256	1	5.9459	0	0	0	2.6	4.155	3.3775
257	1	5.656	3.46	3.095	3.2775	7.085	6.695	6.89
258	0	5.7712	3.57	3.485	3.5275	7.15	6.63	6.89
259	0	5.3115	4.065	3.66	3.8625	7.56	7.685	7.6225
260	1	5.5448	3.26	3.405	3.3325	5.88	5.5	5.69
261	0	5.0475	3.155	3.195	3.175	5.805	6.45	6.1275
262	0	5.6435	3.96	4.015	3.9875	7.425	7.485	7.455
263	0	6.05	3.44	3.385	3.4125	7.295	6.8	7.0475
264	0	5.3716	0	0	0	3.29	3.28	3.285
265	0	6.2426	0	0	0	5.68	5.675	5.6775
266	1	5.8	0	0	0	5.485	5.09	5.2875
267	1	5.7558	3.43	3.29	3.36	7.18	6.605	6.8925
268	0	6.2694	4.01	3.915	3.9625	7.23	6.835	7.0325
269	0	5.8821	3.525	3.545	3.535	7.295	6.87	7.0825
270	1	5.0751	0	0	0	5.93	5.27	5.6
271	1	6.7163	3.14	3.08	3.11	7.975	6.905	7.44
272	0	6.1579	4.195	4.845	4.52	6.935	6.655	6.795
273	1	6.334	0	0	0	3.85	5.3	4.575
274	1	6.2731	3.785	3.43	3.6075	7.56	7.115	7.3375
275	0	6.0293	4.165	4.24	4.2025	8.67	8.145	8.4075
276	0	6.9302	0	0	0	3.26	4.74	4
277	0	6.7569	3.445	3.855	3.65	8.74	7.765	8.2525
278	0	6.2984	3.445	3.495	3.47	7.885	7.525	7.705
279	1	6.7015	2.495	2.915	2.705	7.125	6.875	7
280	0	7.0014	3.375	3.645	3.51	8.68	8.485	8.5825
281	0	6.3335	3.665	3.01	3.3375	7.565	6.745	7.155
282	0	6.8875	3.4	3.615	3.5075	8.09	8.165	8.1275
283	1	6.047	0	0	0	3.21	4.345	3.7775
284	0	5.1768	3.445	3.775	3.61	6.57	6.595	6.5825
285	0	5.7165	0	0	0	2.555	3.43	2.9925
286	1	5.6884	3.265	3.335	3.3	6.65	6.295	6.4725
287	0	5.6428	4	3.625	3.8125	7.995	7.115	7.555
