# Supplementary material for: Genetic Architecture of Parallel Pelvic Reduction in Ninespine Sticklebacks
Source: G3 (Bethesda). 2013 Oct 1;3(10):1833–42. doi: 10.1534/g3.113.007237 (PMC3789808; doi:10.1534/g3.113.007237)
Supplement: Supporting Information [file supp_g3.113.007237_FileS2.txt]

226
CCKB	DAT1	DRD1	ESR2	HTR3B	PGR	PKG	SLC6A4	Pun72	Pun130	Pun148	Pun274	Pun293	Pun98	Pun203	Pun20	Pun233	Pun209	Pun330	Pun159	Pun315	Pun334	Pun52	Pun22	Pun272	Stn436	Pun177	Pun86	Pun75	Pun117	Pun89	Pun49	Stn444	Pun185	Pun2	Pun163	Pun234	Pun300	Pun110	Pun301	Pun187	Pun78	Pun257	Stn434	Pun112	Pun324	Pun139	Pun211	Pun3	Pun288
GF	GM	F1	F2
1	0
0
1	0	0	0	GF	291	291	345	347	282	288	281	283	148	148	167	173	402	408	104	110	143	145	188	188	181	181	228	230	229	231	146	156	193	208	107	119	185	271	130	136	295	303	179	179	241	247	277	283	147
2	0	0	1	GM	293	295	347	347	292	302	282	282	156	158	143	149	396	411	107	107	139	143	210	214	175	175	224	228	235	235	150	150	200	200	119	119	175	251	136	136	295	295	177	177	243	243	283	283	151
3	2	1	0	F1	291	293	345	347	288	292	281	282	148	158	143	167	396	408	104	107	143	143	188	210	175	181	224	228	231	235	146	150	193	200	119	119	185	251	130	136	295	303	177	179	241	243	283	283	147
4	2	1	1	F1	291	293	345	347	282	292	282	283	148	156	143	173	402	411	107	110	143	145	188	210	175	181	228	228	231	235	146	150	193	200	107	119	185	251	136	136	295	303	177	179	241	243	277	283	147
5	4	3	0	F2	291	293	347	347	282	288	282	282	148	148	143	167	402	408	104	107	143	143	188	188	181	181	224	228	231	235	150	150	193	200	119	119	251	251	130	136	303	303	177	179	241	243	283	283	151
6	4	3	0	F2	291	293	345	347	288	292	282	282	148	148	143	173	396	411	107	110	143	143	210	210	175	175	228	228	231	235	146	150	193	200	107	119	185	185	136	136	295	303	177	179	241	243	277	283	147
7	4	3	1	F2	291	293	345	347	282	288	281	282	148	148	143	143	396	402	107	107	143	145	210	210	181	181	224	228	235	235	146	150	193	200	119	119	185	251	136	136	295	295	177	177	241	241	277	283	151
8	4	3	0	F2	291	293	347	347	288	292	281	283	148	156	143	143	402	408	104	107	143	145	188	210	175	175	224	228	235	235	146	146	200	200	119	119	185	251	130	136	295	295	177	177	241	243	277	283	147
9	4	3	1	F2	291	291	345	347	292	292	282	282	156	158	143	173	408	411	104	107	143	145	210	210	175	181	224	228	231	235	146	150	193	200	107	119	185	251	130	136	295	303	177	177	241	241	277	283	147
10	4	3	1	F2	291	291	345	347	282	288	281	283	148	148	143	143	408	411	107	110	143	145	210	210	181	181	224	228	231	231	146	150	200	200	107	119	185	251	136	136	303	303	179	179	241	243	277	283	147
11	4	3	0	F2	291	293	345	347	292	292	282	282	156	158	167	173	402	408	107	110	143	143	210	210	181	181	224	228	235	235	146	150	200	200	107	119	185	251	136	136	295	295	177	179	241	243	283	283	147
12	4	3	1	F2	291	293	345	347	292	292	282	283	156	158	143	167	408	411	107	110	143	145	188	210	175	181	228	228	231	235	150	150	200	200	119	119	251	251	130	136	295	295	177	179	241	241	283	283	151
13	4	3	1	F2	293	293	345	347	282	288	282	282	148	148	167	173	0	0	104	107	143	143	210	210	181	181	228	228	231	235	150	150	193	200	119	119	251	251	136	136	303	303	177	179	241	243	283	283	151
14	4	3	0	F2	291	293	345	347	282	288	282	283	148	148	143	143	402	408	107	107	143	143	188	188	181	181	228	228	231	231	146	150	193	193	107	119	185	185	130	136	303	303	179	179	241	241	283	283	151
15	4	3	1	F2	291	293	345	345	292	292	281	283	156	158	143	143	396	411	104	107	143	143	210	210	175	181	228	228	235	235	146	150	200	200	107	119	251	251	136	136	295	295	177	177	241	241	277	283	151
16	4	3	0	F2	0	0	0	0	0	0	0	0	0	0	143	143	0	0	104	110	143	143	188	188	175	175	224	228	231	231	150	150	193	200	107	119	251	251	130	136	303	303	179	179	241	243	277	283	151
17	4	3	0	F2	293	293	347	347	282	288	282	282	148	148	143	143	396	402	107	110	143	143	188	210	175	181	224	228	235	235	146	146	193	193	107	119	185	185	130	136	295	303	177	177	243	243	283	283	147
18	4	3	0	F2	293	293	345	347	288	292	282	283	148	156	143	143	396	411	104	110	143	143	188	210	175	175	228	228	231	231	150	150	193	200	107	119	185	185	130	136	303	303	177	179	241	243	283	283	147
19	4	3	1	F2	291	293	345	347	288	292	281	282	148	156	143	167	408	411	104	107	143	145	188	188	181	181	228	228	231	235	150	150	200	200	119	119	185	251	130	136	295	303	177	179	241	243	283	283	147
20	4	3	1	F2	291	291	345	347	288	292	281	282	148	156	143	173	396	411	107	110	143	145	188	210	175	175	228	228	231	235	146	150	193	200	119	119	185	251	136	136	295	303	177	179	241	243	283	283	147
21	4	3	1	F2	291	293	347	347	288	292	281	282	148	156	143	173	396	411	104	110	143	143	210	210	175	175	228	228	231	235	150	150	193	200	107	119	185	185	136	136	295	303	177	179	241	243	283	283	147
22	4	3	0	F2	291	293	347	347	282	288	282	282	156	158	143	173	402	408	107	107	143	145	188	210	175	181	228	228	231	235	146	150	193	200	119	119	185	185	130	136	295	303	177	179	241	243	283	283	147
23	4	3	1	F2	291	291	345	347	282	288	282	282	148	148	143	143	408	411	104	110	143	145	188	188	175	181	228	228	231	231	150	150	193	200	107	119	185	251	130	136	303	303	179	179	241	241	277	283	147
24	4	3	0	F2	291	293	345	345	288	292	282	283	148	148	167	173	408	411	104	110	143	145	210	210	175	181	224	228	231	235	146	150	200	200	107	119	251	251	130	136	295	303	177	179	241	243	277	283	147
25	4	3	1	F2	0	0	345	345	282	288	282	283	148	148	143	173	0	0	107	110	143	143	188	188	181	181	224	228	231	231	150	150	193	200	107	119	185	251	130	136	303	303	179	179	241	241	283	283	147
26	4	3	0	F2	291	293	345	347	282	288	281	283	148	148	167	173	402	408	107	110	143	145	188	210	175	181	224	228	235	235	146	150	193	200	107	119	185	251	136	136	295	295	177	179	241	243	277	283	147
27	4	3	1	F2	291	293	345	345	292	292	282	282	156	158	143	173	408	411	107	110	143	145	210	210	175	181	228	228	231	235	146	150	193	200	119	119	251	251	136	136	295	303	179	179	241	243	277	283	151
28	4	3	1	F2	0	0	345	347	292	292	281	283	148	156	167	173	0	0	104	107	143	145	210	210	175	175	228	228	231	235	150	150	193	200	119	119	185	185	136	136	295	303	179	179	241	243	283	283	147
29	4	3	0	F2	293	293	345	347	292	292	281	282	156	158	143	143	408	411	104	110	143	143	188	210	175	175	228	228	231	231	146	150	193	200	107	119	251	251	130	136	303	303	177	179	241	243	283	283	147
30	4	3	0	F2	291	291	345	347	282	292	282	282	148	158	143	167	396	402	107	107	143	145	188	210	175	181	224	228	231	235	150	150	200	200	107	119	251	251	130	136	303	303	177	179	241	243	283	283	151
31	4	3	0	F2	293	293	347	347	282	292	282	283	148	158	167	173	396	411	104	110	143	143	210	210	175	175	228	228	235	235	146	150	193	200	119	119	185	185	136	136	295	303	177	177	243	243	277	283	147
32	4	3	0	F2	291	293	345	345	292	292	281	282	156	158	143	143	408	411	104	110	143	145	210	210	181	181	224	228	231	231	146	150	193	193	119	119	185	251	136	136	303	303	179	179	243	243	283	283	147
33	4	3	1	F2	291	291	345	347	282	292	281	283	148	158	143	143	402	408	107	107	143	145	188	210	175	181	228	228	231	235	150	150	193	200	107	119	185	185	130	136	295	303	177	179	241	243	283	283	147
34	4	3	0	F2	291	293	345	345	282	292	282	282	148	158	143	143	402	408	107	107	143	143	210	210	181	181	224	228	231	231	146	150	193	200	107	119	185	251	136	136	303	303	177	179	241	241	283	283	147
35	4	3	0	F2	291	291	347	347	282	288	281	282	148	148	167	173	408	411	104	110	143	145	210	210	175	175	224	228	231	235	150	150	200	200	119	119	251	251	136	136	295	303	177	179	243	243	283	283	151
36	4	3	0	F2	291	291	345	347	288	292	281	283	148	156	143	167	396	402	107	107	143	145	210	210	175	181	228	228	231	235	146	146	193	200	107	119	185	251	136	136	295	303	177	179	241	243	283	283	147
37	4	3	0	F2	291	293	345	347	282	292	281	282	148	148	143	167	408	411	107	107	143	145	188	210	175	181	228	228	231	231	146	150	193	193	107	119	185	185	130	136	303	303	179	179	241	243	283	283	147
38	4	3	0	F2	293	293	347	347	292	292	282	282	156	158	167	173	396	402	107	107	143	143	210	210	181	181	224	228	235	235	146	150	193	200	107	119	185	251	136	136	295	303	177	177	243	243	283	283	147
39	4	3	0	F2	291	293	345	345	288	292	282	283	156	158	143	167	396	402	104	107	143	143	210	210	175	181	228	228	235	235	150	150	193	200	119	119	185	185	130	136	295	295	177	177	241	243	277	283	147
40	4	3	0	F2	291	291	345	345	282	288	281	283	148	148	143	143	408	411	107	110	143	143	210	210	175	181	228	228	235	235	150	150	193	200	119	119	185	185	130	136	295	295	177	177	241	243	277	283	147
41	4	3	0	F2	291	293	347	347	282	288	282	283	148	148	143	173	396	402	107	110	143	143	210	210	175	181	224	228	235	235	150	150	200	200	107	119	185	185	136	136	295	295	177	179	241	243	283	283	147
42	4	3	1	F2	293	293	347	347	292	292	282	282	156	158	143	173	396	402	104	110	143	143	188	188	175	181	228	228	235	235	146	150	193	200	119	119	251	251	130	136	295	303	177	177	241	243	277	283	151
43	4	3	0	F2	293	293	345	347	288	292	282	282	148	156	143	167	396	411	107	110	143	143	210	210	175	181	224	228	231	235	150	150	193	200	119	119	185	251	136	136	295	303	177	179	241	241	277	283	147
44	4	3	1	F2	293	293	345	347	292	292	281	282	156	158	167	173	396	402	107	110	143	143	210	210	175	175	224	228	231	235	146	150	200	200	107	119	185	185	136	136	295	303	177	179	243	243	283	283	151
45	4	3	0	F2	291	293	345	347	292	292	281	283	148	156	143	173	396	402	107	107	143	145	210	210	175	175	228	228	231	231	146	150	193	200	119	119	185	185	136	136	295	303	179	179	241	243	277	283	147
46	4	3	0	F2	291	293	347	347	282	292	282	282	148	158	143	173	402	408	104	110	143	145	188	210	181	181	224	228	231	235	146	150	193	200	119	119	185	251	136	136	295	303	177	179	243	243	277	283	147
47	4	3	1	F2	291	293	345	347	292	292	281	283	156	158	143	167	396	402	107	110	143	145	188	188	175	181	228	228	231	235	150	150	193	200	119	119	185	251	130	136	295	295	177	179	241	241	283	283	147
48	4	3	0	F2	291	291	345	347	292	292	281	283	156	158	143	143	0	0	107	110	143	145	188	210	175	175	224	228	235	235	150	150	200	200	107	119	185	185	130	136	295	295	177	177	241	243	283	283	147
49	4	3	0	F2	293	293	345	345	292	292	282	283	148	156	143	143	396	411	107	110	143	143	188	210	175	175	224	228	231	235	146	146	200	200	107	119	185	251	130	136	295	295	177	179	241	243	283	283	147
50	4	3	1	F2	293	293	345	347	282	288	281	282	148	148	143	173	396	411	104	110	143	143	210	210	175	175	224	228	235	235	146	150	193	200	119	119	251	251	136	136	295	295	177	177	241	243	283	283	147
51	4	3	0	F2	291	291	345	347	282	292	282	283	148	158	143	167	396	411	107	107	143	145	188	210	181	181	224	228	235	235	146	150	193	193	119	119	185	185	130	136	295	295	177	177	243	243	277	283	147
52	4	3	1	F2	293	293	347	347	282	288	281	283	148	156	143	143	396	411	107	107	143	143	210	210	175	181	224	228	231	231	146	150	193	200	119	119	185	251	136	136	303	303	179	179	243	243	283	283	151
53	4	3	1	F2	291	291	345	347	288	292	282	283	148	156	167	173	408	411	104	107	143	145	210	210	181	181	228	228	231	235	146	150	200	200	119	119	185	185	136	136	295	303	177	179	241	243	283	283	147
54	4	3	0	F2	293	293	345	347	288	292	282	282	148	156	143	167	402	408	104	110	143	143	210	210	175	181	224	228	231	231	146	150	193	193	119	119	251	251	136	136	303	303	179	179	241	243	283	283	151
55	4	3	0	F2	293	293	345	347	292	292	282	282	148	156	143	167	408	411	104	107	143	143	210	210	175	175	224	228	231	235	150	150	193	200	107	119	185	185	136	136	295	303	179	179	241	241	283	283	147
56	4	3	0	F2	293	293	345	347	288	292	281	283	148	158	167	173	396	402	104	110	143	143	188	210	175	175	228	228	231	235	146	146	193	193	119	119	185	185	130	136	295	295	177	179	241	243	283	283	147
57	4	3	1	F2	291	293	347	347	292	292	282	282	156	158	143	167	396	402	104	110	143	145	0	0	175	181	228	228	231	235	146	150	200	200	107	119	185	185	136	136	303	303	177	179	243	243	283	283	147
58	4	3	1	F2	291	293	345	347	282	292	282	283	148	158	143	167	396	411	104	110	143	143	210	210	181	181	224	228	235	235	146	150	193	200	107	119	251	251	136	136	295	295	177	179	241	243	283	283	151
59	4	3	1	F2	293	293	347	347	282	288	281	282	148	156	143	173	396	411	104	107	143	143	188	210	175	181	224	228	231	231	146	150	193	193	119	119	185	185	136	136	303	303	177	179	243	243	277	283	147
60	4	3	0	F2	291	293	347	347	282	288	282	283	148	148	143	173	402	408	107	110	143	145	188	210	175	181	224	228	235	235	146	150	193	200	107	119	185	185	130	136	295	295	177	177	241	243	283	283	147
61	4	3	1	F2	0	0	0	0	0	0	0	0	148	148	143	173	0	0	107	110	143	145	188	188	175	181	228	228	231	235	146	150	193	193	107	119	185	185	0	0	295	303	177	179	241	243	277	283	147
62	4	3	1	F2	291	293	345	347	282	288	282	282	148	148	167	173	396	402	104	107	143	145	210	210	175	181	228	228	231	235	146	146	193	200	107	119	185	251	130	136	295	303	177	177	241	243	283	283	147
63	4	3	1	F2	293	293	345	347	288	292	282	283	148	148	167	173	396	402	104	110	143	143	210	210	175	181	228	228	231	235	150	150	200	200	119	119	251	251	136	136	295	303	177	179	241	243	277	283	151
64	4	3	1	F2	291	293	345	345	288	292	282	283	148	156	143	143	408	411	107	107	143	143	188	210	175	181	228	228	231	231	146	146	193	193	119	119	185	251	130	136	0	0	179	179	241	243	283	283	147
65	4	3	0	F2	291	293	345	347	288	292	281	283	148	156	143	173	402	408	104	110	143	143	188	188	175	181	228	228	231	235	150	150	193	200	119	119	185	185	130	136	295	303	177	177	241	243	277	283	147
66	4	3	1	F2	291	291	347	347	292	292	281	282	156	158	143	167	396	402	104	110	143	145	188	188	175	181	224	228	231	235	146	146	193	193	119	119	185	251	130	136	295	303	177	179	241	243	283	283	147
67	4	3	1	F2	291	293	347	347	282	292	281	283	148	148	143	143	408	411	104	110	143	145	210	210	175	175	228	228	231	235	150	150	193	200	119	119	185	251	136	136	295	303	177	179	243	243	277	283	151
68	4	3	0	F2	291	291	345	347	282	288	282	282	148	148	143	173	396	402	107	110	143	143	188	210	181	181	228	228	235	235	146	146	193	200	119	119	185	185	130	136	295	303	177	177	243	243	277	283	147
69	4	3	0	F2	291	291	345	347	282	292	282	283	148	158	143	167	396	411	107	107	143	145	210	210	175	181	224	228	235	235	150	150	193	200	107	119	185	251	136	136	295	303	177	177	241	243	277	283	147
70	4	3	0	F2	291	293	345	345	282	292	281	282	148	158	143	173	396	402	107	110	143	145	188	188	181	181	228	228	231	235	150	150	200	200	119	119	185	185	136	136	295	303	177	179	243	243	277	283	147
71	4	3	1	F2	293	293	347	347	282	292	281	282	148	158	167	173	396	411	104	107	143	143	210	210	175	181	228	228	235	235	146	150	193	200	107	119	185	251	136	136	295	295	177	177	243	243	283	283	147
72	4	3	0	F2	291	291	347	347	282	288	281	282	148	148	143	173	408	411	107	110	143	143	188	188	175	181	224	228	235	235	146	150	193	193	119	119	185	251	136	136	295	295	177	177	241	243	277	283	147
73	4	3	0	F2	0	0	345	347	292	292	282	283	156	158	143	143	0	0	104	110	143	145	210	210	175	181	228	228	231	231	146	150	200	200	107	119	251	251	130	136	303	303	179	179	241	243	283	283	151
74	4	3	0	F2	291	293	345	347	288	292	282	283	148	156	143	167	408	411	104	110	143	143	188	188	175	181	224	228	235	235	146	150	193	200	119	119	185	185	130	136	295	295	177	177	243	243	283	283	147
75	4	3	0	F2	291	293	345	347	288	292	281	282	148	156	143	143	396	411	107	107	143	143	210	210	175	175	224	228	231	235	146	150	193	193	119	119	185	185	136	136	295	303	177	179	241	241	283	283	147
76	4	3	0	F2	293	293	345	347	292	292	282	282	148	158	143	173	396	411	104	110	143	143	188	210	175	175	224	228	235	235	146	150	193	200	119	119	185	251	130	136	295	295	177	177	241	243	283	283	147
77	4	3	1	F2	293	293	345	347	292	292	282	282	148	158	143	173	396	411	104	110	143	145	188	188	175	181	224	228	231	231	146	150	193	193	107	119	185	185	0	0	303	303	179	179	241	243	283	283	147
78	4	3	0	F2	291	291	345	345	288	292	282	282	148	156	143	173	396	402	107	107	0	0	0	0	0	0	0	0	0	0	0	0	0	0	0	0	0	0	0	0	0	0	0	0	0	0	0	0	0
79	4	3	0	F2	291	293	347	347	288	292	282	282	148	156	143	143	396	411	104	110	143	143	210	210	175	175	228	228	231	235	146	150	200	200	107	119	185	251	130	136	295	295	177	179	243	243	277	283	147
80	4	3	1	F2	291	293	345	345	282	288	281	282	148	148	143	143	408	411	107	107	143	145	188	188	175	175	228	228	231	235	146	150	193	193	119	119	185	185	136	136	295	303	177	179	241	241	283	283	147
81	4	3	0	F2	293	293	347	347	292	292	282	282	156	158	167	173	402	408	104	110	0	0	0	0	0	0	0	0	0	0	0	0	0	0	0	0	0	0	0	0	0	0	0	0	0	0	0	0	0
82	4	3	0	F2	291	293	345	347	282	292	282	283	148	158	143	167	396	411	107	110	143	143	188	210	175	181	228	228	231	235	150	150	193	200	107	119	185	185	130	136	295	303	177	179	241	243	283	283	147
83	4	3	0	F2	293	293	345	347	282	288	281	283	148	148	143	173	408	411	107	107	143	143	210	210	175	175	228	228	235	235	146	146	193	200	119	119	185	185	136	136	295	295	177	177	241	241	283	283	147
84	4	3	1	F2	291	291	345	347	282	288	282	282	148	148	167	173	396	411	107	110	143	145	210	210	175	175	228	228	231	231	146	146	200	200	107	119	185	185	130	136	303	303	179	179	243	243	277	283	147
85	4	3	1	F2	291	291	347	347	292	292	282	283	156	158	167	173	0	0	107	110	143	145	210	210	175	181	224	228	231	235	150	150	193	200	107	119	251	251	136	136	295	303	177	179	241	243	283	283	147
86	4	3	1	F2	291	291	345	347	282	292	281	282	156	158	143	173	402	408	104	110	143	145	210	210	175	181	224	228	231	235	146	146	193	200	119	119	251	251	136	136	295	303	177	179	243	243	277	283	151
87	4	3	0	F2	291	291	345	347	282	292	282	283	148	158	143	167	402	408	107	107	143	145	210	210	175	181	224	228	231	235	150	150	193	200	119	119	185	185	136	136	295	303	177	179	243	243	283	283	147
88	4	3	1	F2	293	293	345	347	292	292	281	282	156	158	143	167	402	408	107	110	143	143	210	210	175	181	228	228	231	235	146	146	193	200	119	119	185	251	136	136	303	303	177	179	241	243	283	283	147
89	4	3	1	F2	291	293	345	347	288	292	281	282	148	156	143	173	402	408	107	110	143	145	210	210	175	181	228	228	231	235	146	150	200	200	119	119	185	185	136	136	295	303	177	177	243	243	283	283	147
90	4	3	0	F2	293	293	347	347	282	292	281	282	148	158	143	173	396	411	107	110	143	143	188	210	181	181	228	228	235	235	146	150	193	193	107	119	185	251	136	136	295	295	177	177	243	243	277	283	147
91	4	3	0	F2	291	293	345	345	282	288	281	282	148	148	143	143	396	402	107	107	143	145	188	188	175	181	228	228	231	235	146	150	193	200	119	119	185	251	130	136	295	303	177	179	241	241	283	283	147
92	4	3	1	F2	293	293	345	347	282	288	282	282	148	148	167	173	408	411	107	110	143	143	210	210	175	181	224	228	235	235	146	146	193	200	107	119	185	185	136	136	295	295	177	177	241	241	277	283	147
93	4	3	1	F2	0	0	0	0	282	288	281	282	148	148	143	167	0	0	104	110	143	143	210	210	175	175	224	228	235	235	146	150	193	200	119	119	185	185	130	136	295	295	177	177	241	243	283	283	147
94	4	3	1	F2	0	0	0	0	292	292	281	282	156	158	143	173	0	0	104	110	143	143	210	210	175	181	224	228	235	235	146	150	193	200	107	119	185	251	136	136	295	295	177	177	241	243	283	283	147
95	4	3	1	F2	291	291	345	347	288	292	281	283	148	156	167	173	396	402	104	110	143	143	210	210	175	181	224	228	235	235	146	150	193	200	107	119	185	185	136	136	295	295	177	177	241	243	283	283	147
96	4	3	0	F2	0	0	347	347	288	292	282	283	148	156	143	143	0	0	104	107	143	145	210	210	181	181	228	228	231	235	146	150	193	200	107	119	185	185	136	136	295	303	177	177	243	243	283	283	147
97	4	3	0	F2	291	293	345	347	282	288	282	282	148	156	143	167	396	411	107	110	143	145	0	0	175	181	224	228	231	235	146	150	193	200	119	119	185	185	136	136	295	303	177	179	241	243	277	283	147
98	4	3	0	F2	291	291	347	347	282	288	281	283	148	148	167	173	396	402	104	107	143	145	210	210	175	181	224	228	231	231	146	150	193	200	107	119	185	185	136	136	303	303	179	179	243	243	283	283	147
99	4	3	1	F2	291	291	345	347	282	288	282	282	148	148	167	173	402	408	107	107	143	145	210	210	181	181	228	228	231	235	150	150	193	193	107	119	185	185	130	136	295	303	177	179	243	243	283	283	147
100	4	3	1	F2	291	293	345	347	288	292	281	283	148	156	143	167	396	402	107	107	143	143	210	210	181	181	224	228	231	235	0	0	0	0	0	0	185	185	0	0	0	0	177	177	243	243	0	0	147
101	4	3	1	F2	293	293	345	347	292	292	282	283	156	158	143	167	408	411	104	107	143	143	188	210	175	175	228	228	235	235	146	146	193	193	107	119	251	251	130	136	295	295	177	177	243	243	283	283	147
102	4	3	1	F2	291	291	347	347	282	292	281	283	148	158	143	167	408	411	107	107	143	145	188	188	175	181	224	228	231	231	146	150	200	200	107	119	251	251	136	136	303	303	179	179	241	243	277	283	151
103	4	3	1	F2	291	293	345	347	282	288	281	283	148	158	143	167	408	411	104	107	143	145	188	210	181	181	224	228	231	235	150	150	193	193	119	119	251	251	130	136	295	303	177	177	241	243	283	283	151
104	4	3	1	F2	293	293	345	347	292	292	282	283	156	158	143	143	408	411	107	110	143	143	188	210	175	175	224	228	231	235	150	150	200	200	107	119	185	251	130	136	295	295	177	179	241	243	283	283	151
105	4	3	1	F2	291	293	347	347	282	288	281	283	148	148	167	173	408	411	104	110	143	145	188	210	175	181	224	228	231	235	150	150	193	193	107	119	185	251	130	136	295	295	177	179	243	243	277	283	147
106	4	3	0	F2	291	291	345	347	292	292	282	283	156	158	143	173	408	411	104	107	143	145	188	210	181	181	224	228	231	235	0	0	0	0	0	0	185	251	0	0	0	0	177	179	243	243	277	283	147
107	4	3	1	F2	293	293	345	347	292	292	281	283	156	158	143	173	396	402	104	110	143	143	210	210	175	175	228	228	231	235	146	150	200	200	107	119	185	251	136	136	295	303	177	179	241	241	283	283	151
108	4	3	1	F2	293	293	345	345	282	292	281	282	148	158	143	173	396	402	104	107	143	143	0	0	175	175	224	228	235	235	146	150	200	200	107	119	185	185	130	136	295	295	177	179	241	243	283	283	151
109	4	3	0	F2	0	0	347	347	292	292	281	283	156	158	143	173	0	0	107	110	143	143	210	210	175	175	228	228	231	235	150	150	193	193	107	119	185	185	136	136	295	303	177	179	241	243	283	283	147
110	4	3	0	F2	291	291	345	345	282	292	281	283	148	158	143	143	396	402	104	107	143	145	188	188	175	175	224	228	231	235	146	146	193	193	119	119	185	185	130	136	295	303	177	179	241	241	277	283	147
111	4	3	1	F2	293	293	347	347	288	292	281	282	148	148	167	173	408	411	104	107	143	143	188	188	181	181	228	228	235	235	146	146	193	200	119	119	185	185	130	136	295	303	177	177	243	243	277	283	147
112	4	3	0	F2	291	293	345	347	282	292	281	283	148	158	143	173	396	411	104	110	143	145	188	188	175	175	224	228	231	231	146	150	193	193	107	119	185	251	136	136	303	303	179	179	241	241	283	283	147
113	4	3	0	F2	293	293	345	347	292	292	281	283	148	156	143	167	408	411	104	107	143	143	188	188	175	181	224	228	231	235	146	146	193	200	107	119	251	251	130	136	303	303	177	179	243	243	283	283	151
114	4	3	1	F2	291	291	345	347	282	292	281	283	148	158	143	167	396	402	107	107	143	145	188	188	175	181	224	228	235	235	146	150	200	200	119	119	185	185	130	136	295	295	177	179	241	243	277	283	147
115	4	3	1	F2	293	293	345	347	288	292	282	282	148	156	143	143	402	408	104	107	143	143	188	210	175	175	228	228	231	235	146	150	193	193	119	119	251	251	130	136	295	303	177	177	243	243	283	283	151
116	4	3	1	F2	291	293	345	345	288	292	282	283	148	156	143	143	408	411	104	107	143	143	210	210	175	181	228	228	235	235	146	150	193	200	119	119	251	251	136	136	295	295	177	179	241	243	283	283	151
117	4	3	1	F2	291	291	345	347	288	292	281	283	156	158	143	173	402	408	104	107	143	145	210	210	175	181	228	228	235	235	146	150	193	200	107	119	251	251	0	0	295	295	177	179	241	241	283	283	151
118	4	3	1	F2	293	293	347	347	288	292	281	283	148	148	167	173	396	402	107	110	143	143	188	188	181	181	224	228	231	235	146	146	193	200	119	119	185	251	130	136	303	303	177	179	241	243	283	283	147
119	4	3	0	F2	291	293	345	347	288	292	281	282	148	156	143	143	408	411	104	107	143	143	210	210	175	181	224	228	235	235	146	146	193	193	107	119	185	251	136	136	295	295	177	177	241	243	283	283	147
120	4	3	1	F2	293	293	345	347	288	292	281	282	148	156	167	173	396	402	107	107	143	143	210	210	175	181	224	228	231	231	146	146	200	200	107	119	251	251	136	136	303	303	179	179	241	241	283	283	151
121	4	3	1	F2	291	293	345	347	292	292	282	283	156	158	143	173	396	402	107	110	143	143	188	188	175	181	228	228	231	235	146	150	200	200	107	119	185	251	130	136	295	303	177	179	241	241	283	283	147
122	4	3	0	F2	291	291	347	347	292	292	281	282	156	158	143	173	396	411	107	110	143	145	188	188	175	175	228	228	231	235	146	146	193	193	107	119	185	251	130	136	295	303	177	179	243	243	283	283	151
123	4	3	1	F2	291	291	345	347	282	288	282	282	148	148	143	143	408	411	107	107	143	145	188	188	175	181	224	228	235	235	146	150	200	200	107	119	185	251	130	136	295	295	177	177	241	243	283	283	147
124	4	3	1	F2	293	293	345	347	292	292	281	282	148	156	143	173	396	411	104	107	143	143	210	210	175	175	228	228	231	231	146	150	193	200	107	119	251	251	136	136	303	303	179	179	243	243	0	0	147
125	4	3	1	F2	291	293	347	347	292	292	282	282	156	158	143	143	396	402	104	107	143	143	210	210	175	175	228	228	231	231	146	150	193	200	119	119	185	251	136	136	303	303	179	179	243	243	283	283	147
126	4	3	0	F2	293	293	345	347	292	292	282	283	156	158	143	173	402	408	107	110	143	143	0	0	181	181	228	228	235	235	146	150	200	200	119	119	251	251	130	136	295	295	177	179	241	243	277	283	151
127	4	3	0	F2	291	291	347	347	288	292	282	282	148	156	143	167	396	402	104	107	143	145	210	210	175	175	224	228	231	235	150	150	200	200	119	119	185	251	136	136	295	303	177	179	241	243	277	283	147
128	4	3	0	F2	293	293	345	345	282	288	281	283	148	148	143	173	396	411	107	107	143	143	188	188	181	181	224	228	231	231	150	150	193	200	107	119	251	251	136	136	303	303	179	179	241	243	277	283	151
129	4	3	0	F2	293	293	345	347	292	292	282	282	156	158	167	173	402	408	107	110	143	143	188	188	175	181	224	228	231	235	146	146	193	193	119	119	185	251	130	136	295	303	177	179	241	243	283	283	151
130	4	3	0	F2	291	293	345	347	288	292	281	282	148	148	167	173	396	402	104	107	143	143	210	210	175	181	228	228	235	235	146	150	193	193	119	119	185	185	136	136	295	295	177	177	241	243	277	283	147
131	4	3	1	F2	291	293	345	347	288	292	281	283	156	158	143	167	396	411	104	107	143	143	210	210	175	175	228	228	231	235	146	150	193	200	107	119	185	251	130	136	295	303	179	179	241	241	277	283	147
132	4	3	0	F2	293	293	345	347	292	292	282	283	156	158	143	167	408	411	104	110	143	143	188	188	181	181	228	228	231	235	146	150	200	200	107	119	185	251	130	136	295	303	177	179	241	243	277	283	147
133	4	3	0	F2	291	293	345	347	288	292	281	282	148	156	143	173	396	411	104	110	143	143	188	210	175	181	228	228	231	235	146	150	193	193	107	119	251	251	136	136	295	303	177	179	243	243	283	283	147
134	4	3	0	F2	291	293	345	347	288	292	281	283	148	156	143	173	396	411	104	110	143	143	188	188	175	181	228	228	235	235	146	150	193	193	119	119	251	251	130	136	295	295	177	177	243	243	283	283	151
135	4	3	1	F2	291	293	345	347	292	292	281	282	156	158	143	173	408	411	104	107	143	143	188	188	175	181	228	228	231	235	146	150	193	200	107	119	185	251	130	136	295	303	177	179	241	243	277	283	147
136	4	3	0	F2	291	293	345	345	282	292	282	283	148	158	143	167	396	411	107	107	143	143	210	210	175	175	228	228	231	235	146	146	200	200	107	119	251	251	136	136	295	303	179	179	241	243	277	283	147
137	4	3	0	F2	293	293	345	347	288	292	282	282	148	156	143	143	396	411	107	110	143	143	188	210	175	181	224	228	231	231	150	150	193	200	119	119	185	251	130	136	303	303	179	179	243	243	277	283	151
138	4	3	1	F2	291	293	345	347	292	292	282	282	156	158	167	173	396	402	107	110	143	143	188	210	175	175	224	228	235	235	146	150	200	200	119	119	251	251	136	136	295	295	177	177	241	243	283	283	151
139	4	3	1	F2	291	291	345	347	282	288	282	282	148	148	167	173	396	411	107	110	143	145	188	210	175	181	224	228	231	235	150	150	193	200	107	119	251	251	130	136	295	303	177	179	243	243	283	283	147
140	4	3	1	F2	291	293	347	347	282	292	281	283	148	158	167	173	396	402	104	107	143	145	210	210	175	175	224	228	231	231	150	150	193	200	119	119	185	251	136	136	303	303	177	179	241	243	277	283	147
141	4	3	1	F2	293	293	345	347	292	292	281	283	148	158	143	143	396	411	107	110	143	143	210	210	181	181	228	228	231	235	146	150	193	200	119	119	251	251	136	136	295	303	177	177	241	241	277	283	151
142	4	3	0	F2	291	291	345	347	282	288	281	282	148	148	143	167	408	411	107	107	143	145	210	210	175	181	228	228	231	231	150	150	193	193	107	119	185	251	136	136	303	303	179	179	241	243	277	283	147
143	4	3	0	F2	291	291	345	347	288	292	281	282	148	156	143	143	396	402	104	107	143	145	188	210	181	181	228	228	231	235	146	150	193	200	107	119	251	251	130	136	295	303	177	179	241	243	277	283	151
144	4	3	1	F2	291	293	345	345	288	292	281	283	148	156	143	143	408	411	104	110	143	145	188	210	175	181	228	228	235	235	150	150	193	193	107	119	251	251	130	136	295	295	177	177	241	241	283	283	151
145	4	3	1	F2	293	293	347	347	282	288	281	282	148	148	143	167	402	408	104	107	143	143	210	210	175	181	224	228	231	235	146	146	200	200	119	119	185	185	136	136	295	303	177	179	241	243	277	283	151
146	4	3	0	F2	293	293	345	347	292	292	282	283	148	156	167	173	408	411	104	107	143	143	210	210	175	181	224	228	231	235	146	146	193	193	107	119	251	251	130	136	295	303	177	179	241	243	283	283	151
147	4	3	1	F2	291	291	345	347	282	288	282	282	148	148	143	167	396	411	104	107	143	145	210	210	175	181	224	228	231	235	146	146	193	200	119	119	185	251	136	136	295	303	177	179	241	241	283	283	147
148	4	3	0	F2	291	291	345	347	292	292	282	282	148	156	143	143	396	402	107	107	143	145	210	210	181	181	224	228	231	235	150	150	193	193	119	119	185	251	136	136	303	303	177	179	241	241	277	283	147
149	4	3	1	F2	291	291	345	347	282	288	282	282	148	148	143	143	408	411	104	107	143	145	188	210	175	181	224	228	231	235	146	150	193	200	107	119	185	251	130	136	295	303	177	179	241	243	283	283	147
150	4	3	0	F2	291	293	347	347	292	292	282	283	156	158	143	173	396	402	104	110	143	143	188	188	175	181	224	228	231	235	146	150	193	200	107	119	185	251	130	136	295	303	177	179	241	243	277	283	147
151	4	3	1	F2	293	293	345	345	282	288	282	282	148	148	143	143	396	402	104	107	143	143	188	188	175	175	224	228	231	231	150	150	193	200	107	119	251	251	130	136	303	303	179	179	241	241	283	283	147
152	4	3	0	F2	293	293	347	347	282	292	281	282	148	148	143	167	396	411	107	107	143	143	210	210	175	181	224	228	235	235	146	150	193	200	119	119	185	251	136	136	295	295	177	177	241	243	283	283	147
153	4	3	1	F2	291	293	345	345	292	292	282	282	156	158	167	173	396	402	104	110	143	145	188	210	181	181	228	228	235	235	146	150	193	193	107	119	251	251	130	136	295	303	177	177	241	243	283	283	151
154	4	3	0	F2	291	293	345	347	292	292	282	282	156	158	143	173	396	411	104	110	0	0	0	0	0	0	0	0	0	0	0	0	0	0	0	0	0	0	0	0	0	0	0	0	0	0	0	0	0
155	4	3	1	F2	291	291	345	347	292	292	281	283	156	158	143	167	396	402	104	110	143	145	188	210	175	175	224	228	231	235	146	150	200	200	119	119	251	251	136	136	295	303	177	179	241	241	283	283	151
156	4	3	1	F2	291	293	345	347	282	292	282	282	148	158	167	173	396	402	107	107	143	143	188	188	175	181	224	228	231	231	146	150	193	193	119	119	185	185	130	136	303	303	179	179	241	243	283	283	147
157	4	3	0	F2	293	293	345	345	292	292	282	283	156	158	167	173	396	411	107	110	143	143	188	210	181	181	228	228	231	235	150	150	193	200	119	119	185	251	130	136	295	295	177	179	241	243	283	283	147
158	4	3	0	F2	293	293	347	347	292	292	281	283	156	158	143	167	396	402	107	107	143	143	188	188	175	181	224	228	231	235	150	150	200	200	119	119	185	251	130	136	295	303	177	179	243	243	283	283	147
159	4	3	0	F2	293	293	345	347	282	292	282	282	148	158	143	173	402	408	107	107	143	143	210	210	181	181	228	228	235	235	150	150	193	200	119	119	185	185	136	136	295	295	177	177	241	241	277	283	147
160	4	3	1	F2	291	293	345	347	288	292	282	282	148	156	167	173	396	402	107	107	143	143	188	210	175	175	224	228	231	235	150	150	200	200	119	119	185	185	130	136	295	303	177	179	243	243	277	283	147
161	4	3	1	F2	291	293	345	345	282	292	282	283	148	158	167	173	408	411	107	110	143	145	210	210	175	181	224	228	235	235	146	150	193	200	107	119	185	185	136	136	295	295	177	177	241	243	283	283	147
162	4	3	0	F2	293	293	345	347	282	288	281	282	148	148	167	173	402	408	107	110	0	0	0	0	0	0	0	0	0	0	0	0	0	0	0	0	0	0	0	0	0	0	0	0	0	0	0	0	0
163	4	3	0	F2	291	293	345	345	288	292	281	282	156	158	143	167	396	402	107	107	143	143	188	210	175	181	224	228	231	235	150	150	193	200	119	119	185	251	130	136	295	303	179	179	243	243	283	283	147
164	4	3	0	F2	291	293	345	347	282	288	282	283	148	148	143	167	396	411	104	107	143	143	210	210	175	175	224	228	231	231	146	150	193	200	107	119	185	251	136	136	303	303	179	179	241	241	277	283	147
165	4	3	0	F2	293	293	345	347	282	292	281	282	148	158	167	173	408	411	104	110	143	143	210	210	181	181	224	228	231	235	150	150	193	200	119	119	185	185	136	136	295	303	177	179	243	243	283	283	147
166	4	3	1	F2	291	293	345	345	292	292	282	283	156	158	167	173	402	408	107	110	143	145	188	210	175	181	228	228	231	235	150	150	193	200	107	119	185	185	130	136	295	295	177	179	241	241	283	283	147
167	4	3	1	F2	291	293	345	345	282	288	282	283	148	148	143	143	408	411	107	107	143	145	210	210	175	181	228	228	231	231	146	150	193	200	119	119	185	185	136	136	303	303	177	179	241	243	283	283	147
168	4	3	0	F2	291	293	345	347	292	292	282	283	156	158	167	173	402	408	104	110	143	143	188	188	175	181	228	228	231	235	146	150	193	193	107	119	251	251	130	136	295	303	177	179	241	243	277	283	151
169	4	3	0	F2	291	291	345	347	282	292	282	283	148	158	143	173	396	402	104	107	143	145	210	210	175	181	228	228	231	231	146	146	193	200	119	119	185	185	136	136	295	303	179	179	243	243	283	283	147
170	4	3	0	F2	291	293	347	347	292	292	282	282	148	156	143	173	396	411	104	110	143	143	188	188	175	181	228	228	231	235	146	150	200	200	0	0	185	185	130	136	295	303	177	179	241	243	277	283	147
171	4	3	0	F2	293	293	345	345	282	288	281	283	148	148	143	167	402	408	107	107	143	143	188	188	175	175	228	228	231	235	150	150	193	200	119	119	185	185	130	136	295	303	177	179	241	241	277	283	147
172	4	3	0	F2	291	293	347	347	282	288	281	283	156	158	167	173	396	402	107	110	0	0	0	0	0	0	0	0	0	0	0	0	0	0	0	0	0	0	0	0	0	0	0	0	0	0	0	0	0
173	4	3	1	F2	293	293	345	347	292	292	281	282	156	158	143	167	396	411	107	110	143	143	210	210	175	175	228	228	231	235	150	150	193	200	119	119	251	251	136	136	295	303	177	179	241	243	277	283	151
174	4	3	1	F2	293	293	345	347	282	288	281	283	148	148	143	173	396	402	104	110	143	143	188	188	175	181	224	228	231	231	146	150	193	193	107	119	185	251	130	136	303	303	179	179	241	241	277	283	151
175	4	3	0	F2	291	293	345	347	288	292	281	282	148	156	143	167	402	408	107	107	0	0	0	0	0	0	0	0	0	0	0	0	0	0	0	0	0	0	0	0	0	0	0	0	0	0	0	0	0
176	4	3	1	F2	291	291	345	345	288	292	281	282	148	148	167	173	396	402	104	107	143	143	188	188	175	181	228	228	231	235	146	146	193	200	107	119	185	251	130	136	295	303	179	179	241	243	277	283	147
177	4	3	1	F2	293	293	345	347	292	292	281	282	156	158	167	173	396	402	107	110	143	143	188	188	175	181	228	228	231	235	146	150	200	200	119	119	185	251	130	136	295	303	179	179	243	243	283	283	147
178	4	3	0	F2	291	291	345	347	292	292	281	283	156	158	143	173	402	408	104	110	143	145	188	188	181	181	224	228	231	235	146	150	193	200	119	119	185	251	130	136	295	295	177	179	243	243	277	283	147
179	4	3	1	F2	291	293	345	347	288	292	282	283	148	156	143	173	408	411	104	107	143	145	188	210	175	181	224	228	231	235	146	150	200	200	107	119	251	251	130	136	295	303	177	179	241	243	283	283	147
180	4	3	1	F2	291	291	345	347	288	292	281	282	148	156	143	167	396	411	107	107	143	145	210	210	175	181	224	228	231	235	146	146	193	200	107	119	185	251	136	136	295	303	177	179	241	243	277	283	147
181	4	3	1	F2	291	293	345	345	288	292	281	283	148	156	143	143	0	0	107	107	143	145	210	210	181	181	228	228	231	231	150	150	193	193	107	119	185	185	0	0	0	0	177	177	241	243	277	283	147
182	4	3	0	F2	293	293	345	345	282	288	282	283	148	148	143	173	408	411	107	110	143	143	188	188	175	181	228	228	231	231	150	150	193	200	119	119	185	185	136	136	295	295	177	179	241	243	277	283	147
183	4	3	0	F2	293	293	345	347	288	292	281	282	156	158	143	143	396	411	104	110	143	143	188	210	175	181	228	228	231	231	146	150	193	193	119	119	185	185	130	136	295	303	177	179	243	243	277	283	147
184	4	3	1	F2	293	293	345	345	292	292	282	282	156	158	143	173	402	408	107	107	143	143	188	188	175	181	224	228	231	231	146	146	193	193	107	119	185	185	130	136	295	303	179	179	241	241	283	283	147
185	4	3	1	F2	291	293	347	347	282	288	282	283	148	148	143	143	402	408	107	107	143	145	188	188	175	175	228	228	231	235	150	150	193	193	119	119	251	251	130	136	295	303	177	179	243	243	277	283	151
186	4	3	1	F2	291	293	345	347	288	292	281	282	148	156	167	173	402	408	107	110	143	143	210	210	175	181	228	228	235	235	146	146	193	200	119	119	251	251	136	136	295	303	177	179	241	241	283	283	147
187	4	3	0	F2	293	293	345	347	282	288	281	282	148	148	167	173	408	411	107	107	143	143	210	210	181	181	224	228	231	235	146	146	193	200	107	119	251	251	136	136	295	303	179	179	241	241	283	283	147
188	4	3	0	F2	291	293	345	347	282	288	282	282	148	148	143	173	408	411	107	107	143	145	188	188	181	181	224	228	231	235	146	150	200	200	119	119	251	251	130	136	295	295	177	179	241	243	283	283	147
189	4	3	0	F2	291	293	345	347	282	288	281	282	148	148	143	143	408	411	104	110	143	145	210	210	175	181	228	228	231	231	146	150	193	193	119	119	185	251	136	136	303	303	177	179	243	243	283	283	147
190	4	3	0	F2	291	293	345	347	288	292	282	282	148	156	143	143	408	411	104	110	143	145	188	188	181	181	228	228	235	235	146	150	193	193	107	119	185	251	136	136	295	295	177	177	243	243	277	283	147
191	4	3	1	F2	291	293	345	347	292	292	282	282	156	158	167	173	396	402	104	110	143	145	210	210	181	181	224	228	235	235	146	150	193	193	119	119	185	251	136	136	295	295	177	177	243	243	283	283	147
192	4	3	1	F2	291	293	345	345	282	292	282	283	148	158	143	143	396	411	104	107	143	143	0	0	175	175	224	228	231	235	146	146	193	193	119	119	185	185	136	136	295	295	177	179	241	243	283	283	147
193	4	3	0	F2	291	293	345	345	282	288	282	282	148	148	143	173	408	411	104	110	143	145	210	210	175	175	224	228	231	231	146	150	193	200	0	0	185	185	0	0	303	303	179	179	243	243	283	283	147
194	4	3	1	F2	291	293	345	347	0	0	281	282	148	156	143	167	0	0	107	107	143	143	210	210	175	181	228	228	231	235	146	150	193	200	119	119	185	185	130	136	295	303	0	0	0	0	0	0	0
195	4	3	0	F2	293	293	347	347	292	292	282	282	156	158	167	173	0	0	0	0	143	143	210	210	175	175	224	228	231	235	146	146	193	193	119	119	251	251	136	136	295	303	177	179	243	243	283	283	151
196	4	3	1	F2	0	0	0	0	0	0	0	0	148	156	143	143	0	0	104	110	143	145	210	210	175	181	228	228	231	235	146	146	200	200	119	119	185	251	130	136	295	303	177	179	243	243	277	283	151
197	4	3	1	F2	291	291	347	347	282	288	282	282	148	148	143	143	0	0	107	110	143	145	188	188	175	181	228	228	231	235	146	150	200	200	107	119	185	185	130	136	295	303	177	179	241	243	283	283	147
198	4	3	1	F2	291	291	345	347	288	292	282	283	148	158	143	167	0	0	107	110	143	145	188	210	175	181	224	228	235	235	146	150	193	200	119	119	185	251	130	136	295	295	177	177	243	243	277	283	151
199	4	3	0	F2	0	0	0	0	0	0	0	0	148	156	143	167	0	0	104	110	143	143	188	188	175	175	228	228	231	235	150	150	193	193	107	119	185	185	136	136	295	295	177	179	241	243	277	283	147
200	4	3	1	F2	291	293	345	347	292	292	281	282	156	158	143	173	402	408	104	107	143	143	188	210	175	181	228	228	235	235	146	150	193	200	107	119	185	185	136	136	295	303	177	177	243	243	277	283	147
201	4	3	1	F2	291	293	345	347	282	292	281	282	148	158	143	143	0	0	107	107	143	145	210	210	175	181	228	228	231	235	146	150	193	200	119	119	185	251	136	136	295	303	177	179	241	241	277	283	147
202	4	3	1	F2	0	0	0	0	0	0	281	282	148	148	143	167	0	0	107	110	143	143	210	210	175	181	224	228	235	235	150	150	200	200	107	119	185	185	136	136	295	303	0	0	0	0	0	0	0
203	4	3	0	F2	0	0	0	0	0	0	0	0	156	158	143	143	0	0	107	110	143	143	188	210	175	181	224	228	231	231	150	150	193	200	107	119	185	251	130	136	295	303	179	179	241	243	277	283	147
204	4	3	1	F2	0	0	0	0	0	0	0	0	148	148	143	143	0	0	104	107	143	143	210	210	175	181	228	228	231	235	146	150	193	200	107	119	251	251	136	136	295	303	177	179	241	243	277	283	151
205	4	3	0	F2	0	0	0	0	0	0	0	0	148	158	143	143	0	0	104	107	143	143	210	210	181	181	224	228	231	235	150	150	193	200	107	119	185	185	136	136	295	295	177	179	241	243	277	283	147
206	4	3	1	F2	293	293	347	347	282	292	282	283	148	158	143	167	396	411	104	107	143	143	188	188	175	175	228	228	235	235	146	146	193	200	107	119	185	251	130	136	295	295	177	179	243	243	283	283	147
207	4	3	1	F2	293	293	0	0	292	292	282	283	148	156	143	173	0	0	104	110	143	143	188	188	175	181	224	228	231	235	146	150	193	200	107	119	185	251	130	136	295	303	177	179	241	241	283	283	147
208	4	3	1	F2	0	0	345	345	0	0	0	0	148	158	143	143	0	0	104	110	143	143	188	210	175	175	228	228	235	235	150	150	193	193	119	119	185	251	130	136	295	295	177	179	241	243	283	283	147
209	4	3	1	F2	0	0	0	0	0	0	0	0	156	158	143	143	0	0	104	107	143	143	210	210	175	181	224	228	231	235	146	150	200	200	107	119	251	251	130	136	295	295	177	179	241	241	283	283	151
210	4	3	0	F2	291	291	347	347	292	292	282	282	156	158	167	173	402	408	104	110	143	145	188	188	175	181	228	228	235	235	146	150	193	200	107	119	185	185	130	136	295	295	177	177	243	243	283	283	147
211	4	3	0	F2	291	293	345	347	288	292	281	282	148	156	143	167	408	411	104	107	143	143	188	188	181	181	224	228	235	235	146	150	193	200	119	119	251	251	130	136	295	295	177	179	241	243	283	283	151
212	4	3	0	F2	291	293	345	347	282	292	282	282	148	158	143	167	408	411	104	107	143	143	210	210	181	181	224	228	231	231	146	150	193	193	107	119	251	251	136	136	303	303	177	179	243	243	277	283	147
213	4	3	0	F2	293	293	345	347	282	292	281	282	148	148	143	143	408	411	104	107	143	143	188	210	175	175	224	228	235	235	150	150	193	200	107	119	185	251	130	136	295	295	177	179	241	243	277	283	151
214	4	3	1	F2	291	293	345	345	288	292	282	283	148	156	143	143	408	411	104	107	143	143	210	210	181	181	228	228	231	235	146	150	200	200	119	119	185	251	136	136	295	303	177	179	243	243	283	283	147
215	4	3	1	F2	0	0	0	0	0	0	0	0	148	148	143	143	0	0	104	110	143	143	210	210	181	181	224	228	231	235	150	150	193	200	119	119	185	185	136	136	295	303	177	179	243	243	283	283	147
216	4	3	0	F2	291	291	347	347	282	288	281	283	148	148	143	143	396	402	104	107	143	145	188	188	175	181	228	228	235	235	146	150	193	200	107	119	185	251	130	136	295	295	177	177	243	243	277	283	147
217	4	3	1	F2	291	293	345	347	282	292	281	283	148	158	143	167	402	408	104	107	143	143	188	188	175	181	224	228	231	235	146	150	193	200	107	119	251	251	136	136	303	303	177	179	241	243	283	283	147
218	4	3	1	F2	0	0	0	0	0	0	0	0	148	148	143	143	0	0	107	110	143	145	188	210	175	181	228	228	231	235	146	146	193	193	107	119	185	185	130	136	295	303	177	179	241	243	277	283	147
219	4	3	0	F2	0	0	0	0	0	0	0	0	148	148	143	173	0	0	107	110	143	145	188	210	175	181	228	228	231	235	150	150	193	200	107	119	251	251	136	136	295	303	177	179	241	243	283	283	147
220	4	3	1	F2	0	0	0	0	0	0	0	0	148	148	143	143	0	0	107	110	143	143	188	210	175	175	224	228	231	235	146	150	193	200	107	119	185	251	130	136	295	303	177	177	241	243	277	283	147
221	4	3	0	F2	0	0	0	0	288	292	281	282	148	156	143	167	0	0	107	107	143	143	210	210	175	181	224	228	231	235	146	150	200	200	119	119	185	185	136	136	295	303	177	179	243	243	277	283	147
222	4	3	0	F2	0	0	0	0	282	292	282	282	148	158	143	167	0	0	0	0	143	143	210	210	175	181	224	228	231	235	146	150	200	200	119	119	185	185	136	136	295	303	177	179	243	243	277	283	147
223	4	3	1	F2	0	0	0	0	292	292	281	282	156	158	143	143	0	0	107	107	143	143	210	210	175	181	228	228	231	235	146	146	193	193	107	119	251	251	136	136	295	303	177	177	241	241	283	283	151
224	4	3	1	F2	0	0	0	0	0	0	0	0	156	158	143	143	0	0	104	107	143	143	188	188	175	181	224	228	231	235	146	146	193	193	107	119	185	185	130	136	295	303	177	179	241	241	277	283	147
225	4	3	1	F2	291	293	345	345	282	292	282	283	148	158	143	173	402	408	104	107	143	145	210	210	181	181	228	228	235	235	146	146	200	200	119	119	185	251	136	136	295	303	177	177	241	243	283	283	147
226	4	3	1	F2	0	0	0	0	0	0	0	0	148	148	143	167	0	0	0	0	143	143	210	210	175	181	224	228	235	235	146	150	193	200	107	119	185	251	136	136	295	295	177	177	243	243	283	283	147
227	4	3	1	F2	291	291	347	347	282	288	281	282	148	158	167	173	408	411	104	110	143	145	210	210	175	175	228	228	231	235	150	150	193	193	107	119	251	251	130	136	295	303	179	179	241	243	283	283	151
228	4	3	0	F2	0	0	0	0	0	0	0	0	148	158	143	143	0	0	0	0	143	145	188	210	175	175	228	228	235	235	150	150	193	200	107	119	185	185	130	136	295	295	177	177	241	243	283	283	147
229	4	3	1	F2	291	293	345	347	292	292	282	282	148	156	167	173	0	0	104	110	143	143	210	210	175	175	224	228	235	235	146	150	200	200	107	119	185	185	136	136	295	295	177	179	241	243	277	283	147
230	4	3	1	F2	0	0	345	345	0	0	281	282	148	158	143	143	0	0	107	110	143	143	210	210	175	175	224	228	231	235	146	150	193	200	107	119	185	251	136	136	295	303	177	177	243	243	283	283	147
231	4	3	0	F2	0	0	0	0	0	0	281	282	148	158	143	167	0	0	104	110	143	143	188	210	175	175	224	228	231	235	146	150	200	200	107	119	251	251	130	136	295	303	177	179	243	243	277	283	151
232	4	3	1	F2	0	0	0	0	0	0	0	0	148	148	143	143	0	0	104	107	143	143	210	210	175	181	224	228	231	231	146	150	193	193	119	119	185	251	130	136	303	303	179	179	241	243	277	283	147
233	4	3	0	F2	291	293	347	347	282	288	282	283	148	148	167	173	408	411	107	107	143	145	188	188	181	181	228	228	231	235	146	150	193	200	107	119	251	251	130	136	295	303	177	179	243	243	277	283	147
234	4	3	0	F2	291	293	345	347	288	292	281	282	148	156	143	173	402	408	107	110	143	145	210	210	181	181	228	228	231	231	150	150	193	193	119	119	251	251	136	136	303	303	179	179	241	243	283	283	147
235	4	3	0	F2	291	293	0	0	288	292	281	282	148	148	143	143	0	0	107	107	143	145	210	210	175	175	228	228	235	235	146	146	193	193	107	119	251	251	136	136	295	295	177	177	241	243	277	283	151
236	4	3	0	F2	291	293	347	347	282	288	282	282	0	0	143	167	408	411	107	110	0	0	0	0	0	0	0	0	0	0	0	0	0	0	0	0	0	0	0	0	0	0	0	0	0	0	0	0	0
237	4	3	1	F2	0	0	345	347	282	288	282	282	148	148	167	173	0	0	104	110	143	145	210	210	175	181	228	228	231	235	0	0	0	0	0	0	0	0	0	0	0	0	0	0	0	0	0	0	0
238	4	3	1	F2	291	293	345	347	288	292	282	283	148	156	143	167	0	0	107	110	143	145	188	210	175	175	224	228	231	235	150	150	193	200	107	119	185	251	130	136	295	303	177	179	241	243	277	283	147
239	4	3	1	F2	293	293	345	347	292	292	281	283	148	158	143	143	396	411	107	110	143	145	210	210	175	175	224	228	231	231	150	150	193	193	119	119	251	251	136	136	303	303	179	179	241	243	277	283	151
240	4	3	0	F2	291	291	345	347	282	288	281	282	148	148	143	167	0	0	107	107	143	145	210	210	175	175	228	228	231	235	146	146	193	200	107	119	185	251	130	136	295	303	177	179	243	243	277	283	147
241	4	3	0	F2	293	293	345	345	292	292	281	283	156	158	143	173	0	0	107	110	143	143	188	210	181	181	224	228	231	235	146	150	193	200	107	119	185	185	130	136	295	295	177	179	243	243	277	283	147
242	4	3	1	F2	291	293	345	347	292	292	282	283	156	158	143	173	396	411	104	110	143	145	210	210	181	181	224	228	231	231	146	150	200	200	119	119	185	251	136	136	295	303	179	179	241	243	277	283	147
243	4	3	1	F2	0	0	0	0	0	0	0	0	0	0	0	0	0	0	0	0	143	145	188	210	175	181	228	228	231	231	150	150	193	200	119	119	251	251	130	136	303	303	179	179	243	243	277	283	147
244	4	3	0	F2	291	293	345	345	288	292	281	282	148	156	143	173	408	411	104	107	143	145	210	210	175	175	228	228	231	231	146	150	200	200	119	119	185	185	136	136	303	303	179	179	241	241	283	283	147
245	4	3	1	F2	291	293	345	347	288	292	282	282	156	158	167	173	402	408	107	107	143	145	210	210	181	181	228	228	235	235	150	150	193	200	119	119	185	251	130	136	295	303	177	179	241	243	277	283	147
246	4	3	1	F2	293	293	345	347	282	292	281	283	148	158	143	167	408	411	104	107	143	143	188	210	175	181	224	228	231	235	150	150	193	200	107	119	185	185	130	136	295	303	179	179	241	243	277	283	147
247	4	3	1	F2	0	0	347	347	282	292	282	282	156	158	143	173	0	0	104	110	143	145	188	210	175	181	224	228	235	235	146	150	200	200	107	119	185	251	130	136	295	295	177	177	241	243	283	283	151
248	4	3	0	F2	0	0	0	0	0	0	0	0	156	158	167	173	0	0	0	0	143	143	188	210	181	181	228	228	231	231	146	150	193	193	107	119	185	185	130	136	303	303	179	179	241	243	283	283	147
249	4	3	0	F2	291	293	345	347	282	288	282	283	148	158	143	167	0	0	107	107	143	145	210	210	175	175	228	228	235	235	146	150	193	200	107	119	185	251	136	136	295	303	177	179	241	243	283	283	147
250	4	3	1	F2	291	291	347	347	282	292	282	283	148	158	143	143	0	0	104	107	143	145	210	210	175	175	224	228	235	235	146	150	200	200	107	119	251	251	136	136	295	295	177	179	241	243	283	283	151
251	4	3	0	F2	293	293	345	347	288	292	282	283	148	156	143	143	0	0	104	110	143	145	188	188	175	181	228	228	231	235	146	150	193	193	107	119	185	251	136	136	295	303	177	179	241	243	283	283	147
252	4	3	1	F2	291	293	345	345	282	288	282	282	148	148	167	173	0	0	107	110	143	143	188	188	175	181	224	228	231	235	150	150	200	200	119	119	185	251	130	136	295	303	177	179	241	241	283	283	151
253	4	3	0	F2	291	293	345	345	292	292	282	282	156	158	167	173	408	411	107	110	143	145	188	188	175	181	224	228	231	235	150	150	200	200	107	119	185	251	130	136	295	303	179	179	241	243	277	283	147
254	4	3	0	F2	0	0	0	0	0	0	0	0	156	158	143	143	0	0	104	107	143	145	210	210	175	175	228	228	231	231	146	150	193	200	107	119	251	251	136	136	303	303	179	179	241	241	283	283	147
255	4	3	0	F2	0	0	0	0	0	0	282	283	156	158	143	173	0	0	104	110	143	143	210	210	175	181	224	228	235	235	146	150	193	193	119	119	185	185	130	136	295	295	177	177	241	241	277	283	147
256	4	3	1	F2	0	0	0	0	0	0	0	0	156	158	143	143	0	0	107	107	143	143	210	210	175	175	228	228	231	231	146	150	200	200	119	119	185	185	136	136	295	295	177	177	241	243	277	283	147
257	4	3	1	F2	293	293	345	347	282	292	282	283	148	156	167	173	396	402	107	110	143	143	210	210	175	175	228	228	231	235	146	150	193	200	107	119	185	185	136	136	295	303	177	179	241	241	283	283	147
258	4	3	0	F2	291	291	345	347	282	288	281	283	148	148	167	173	0	0	104	107	143	145	188	188	175	181	228	228	235	235	150	150	193	193	107	119	185	185	130	136	295	295	177	177	241	241	277	283	147
259	4	3	0	F2	293	293	347	347	288	292	282	282	148	156	167	173	396	411	104	110	143	143	188	210	181	181	228	228	231	235	146	150	193	200	119	119	185	251	130	136	295	303	177	179	243	243	277	283	147
260	4	3	1	F2	291	293	345	347	282	288	281	282	148	158	143	143	396	411	107	107	143	143	188	210	181	181	224	228	235	235	150	150	200	200	119	119	185	185	130	136	295	295	177	179	243	243	283	283	147
261	4	3	0	F2	0	0	0	0	0	0	0	0	148	148	143	167	0	0	0	0	143	143	188	188	181	181	224	228	231	235	146	150	193	193	107	119	185	251	130	136	295	303	177	179	241	241	277	283	147
262	4	3	0	F2	291	291	345	345	288	292	282	282	148	148	143	173	0	0	104	110	143	145	188	188	175	175	224	228	231	231	146	146	193	200	119	119	185	251	130	136	303	303	179	179	241	243	283	283	147
263	4	3	0	F2	291	293	347	347	282	292	282	282	148	158	143	167	396	402	107	110	143	143	188	188	175	175	228	228	231	235	146	150	193	193	119	119	185	185	130	136	295	303	177	179	243	243	277	283	147
264	4	3	0	F2	0	0	0	0	0	0	0	0	148	156	143	143	0	0	104	110	143	143	210	210	181	181	224	228	235	235	146	146	200	200	107	119	251	251	136	136	295	295	177	177	243	243	283	283	147
265	4	3	0	F2	291	293	347	347	282	288	281	282	148	158	167	173	396	402	107	110	143	145	210	210	181	181	228	228	231	235	150	150	193	200	119	119	185	251	136	136	295	303	177	179	241	243	283	283	151
266	4	3	1	F2	293	293	345	347	288	292	282	282	148	156	167	173	396	402	104	107	143	143	188	188	175	181	228	228	231	235	146	150	200	200	119	119	185	185	130	136	295	303	177	179	241	243	277	283	147
267	4	3	1	F2	0	0	0	0	292	292	281	282	156	158	143	173	0	0	107	110	143	145	188	210	181	181	228	228	231	235	150	150	200	200	119	119	185	251	130	136	295	295	177	179	241	241	277	283	147
268	4	3	0	F2	0	0	0	0	0	0	0	0	148	158	143	167	0	0	107	110	143	145	210	210	175	175	228	228	231	235	146	146	193	193	119	119	185	251	130	136	295	303	179	179	241	243	283	283	147
269	4	3	0	F2	0	0	0	0	288	292	282	283	148	156	143	167	0	0	104	110	143	143	188	188	175	181	224	228	231	235	146	150	200	200	107	119	185	251	130	136	295	303	177	179	241	243	283	283	147
270	4	3	1	F2	293	293	347	347	282	292	281	282	148	158	143	143	396	411	107	107	143	143	210	210	181	181	228	228	235	235	150	150	193	193	107	119	185	251	136	136	295	295	177	177	243	243	283	283	147
271	4	3	1	F2	0	0	0	0	0	0	0	0	148	148	143	173	0	0	107	110	143	145	188	210	175	181	228	228	235	235	146	150	193	200	119	119	185	185	130	136	295	295	177	177	241	243	277	283	147
272	4	3	0	F2	291	293	345	347	288	292	282	282	148	156	143	173	0	0	104	110	143	143	188	188	175	181	224	228	235	235	146	150	200	200	107	119	251	251	130	136	295	303	177	177	243	243	277	283	151
273	4	3	1	F2	291	293	345	347	282	292	282	283	156	158	143	167	402	408	107	107	143	143	188	188	175	181	224	228	0	0	150	150	193	200	119	119	185	251	130	136	295	295	177	177	241	243	283	283	147
274	4	3	1	F2	0	0	0	0	0	0	0	0	156	158	143	143	0	0	104	107	143	143	188	210	175	181	224	228	235	235	150	150	193	200	107	119	185	251	130	136	295	295	177	177	241	243	283	283	147
275	4	3	0	F2	291	291	345	345	292	292	282	283	156	158	167	173	0	0	107	107	143	145	210	210	175	181	228	228	231	235	146	150	200	200	119	119	251	251	136	136	295	303	177	179	241	241	277	283	151
276	4	3	0	F2	291	291	345	347	292	292	281	283	156	158	143	173	402	408	104	110	143	143	210	210	175	175	224	228	231	235	150	150	193	193	119	119	185	185	136	136	295	303	177	179	241	241	277	283	147
277	4	3	0	F2	291	293	345	347	292	292	282	283	148	156	143	173	402	408	104	107	143	145	210	210	181	181	228	228	231	231	146	150	200	200	107	119	185	185	136	136	303	303	179	179	241	241	277	283	147
278	4	3	0	F2	291	291	345	345	292	292	282	283	156	158	167	173	396	411	104	110	143	145	210	210	175	181	224	228	231	231	150	150	200	200	119	119	185	185	136	136	303	303	179	179	241	243	277	283	147
279	4	3	1	F2	291	291	345	347	288	292	281	283	148	156	143	173	396	411	107	107	143	143	188	188	175	181	224	228	235	235	146	146	193	193	119	119	251	251	130	136	295	295	177	177	243	243	283	283	151
280	4	3	0	F2	291	293	345	347	282	292	281	283	148	158	167	173	396	411	107	110	143	145	188	188	175	175	224	228	231	235	146	150	200	200	107	119	185	251	130	136	295	303	177	179	241	243	283	283	147
281	4	3	0	F2	293	293	345	347	288	292	281	283	148	156	143	167	396	411	107	110	143	143	210	210	175	181	228	228	231	231	146	150	193	193	119	119	185	185	136	136	295	303	179	179	241	243	277	283	147
282	4	3	0	F2	291	293	345	347	282	288	281	283	148	148	143	173	402	408	107	110	143	145	210	210	175	181	228	228	235	235	146	150	200	200	119	119	185	251	136	136	295	295	177	177	241	243	277	283	147
283	4	3	1	F2	291	291	345	347	282	292	282	283	148	158	143	143	0	0	107	107	143	145	210	210	181	181	228	228	231	235	146	150	193	200	119	119	185	251	136	136	295	303	177	179	241	243	283	283	147
284	4	3	0	F2	291	293	345	347	292	292	282	283	148	148	143	143	0	0	107	110	143	145	188	210	175	181	228	228	231	231	146	146	193	200	107	119	185	185	130	136	303	303	179	179	243	243	277	283	147
285	4	3	0	F2	293	293	345	347	282	288	281	282	148	148	167	173	408	411	107	107	143	143	188	188	175	175	224	228	231	231	146	150	193	200	119	119	185	185	130	136	303	303	179	179	243	243	277	283	147
286	4	3	1	F2	0	0	0	0	0	0	0	0	148	156	143	143	0	0	107	110	143	145	210	210	175	175	228	228	235	235	146	146	193	200	119	119	185	251	136	136	295	295	177	179	241	241	277	283	147
287	4	3	0	F2	0	0	0	0	0	0	281	282	148	148	143	143	0	0	107	110	143	143	210	210	175	181	224	228	235	235	146	146	200	200	119	119	185	185	136	136	295	303	177	177	241	243	277	283	147
[truncated: 407 more columns]
