# Supplementary material for: Genetic Architecture of Parallel Pelvic Reduction in Ninespine Sticklebacks
Source: G3 (Bethesda). 2013 Oct 1;3(10):1833–42. doi: 10.1534/g3.113.007237 (PMC3789808; doi:10.1534/g3.113.007237)
Supplement: Supporting Information [file supp_g3.113.007237_FileS3.txt]

21
1
chr1	17	1
Pun3	4.04	Pun206	11.656	Pun134	11.352	SLC6A4	17.506	Umf30	34.267	Pun49	12.904	ATP1A1	6.746	Umf48	16.618	Umf40	2.48	Ppgm29	3.83	Pun145	0.186	Pun251	0.372	Ppgm57	0.382	Stn439	2.427	Stn438	11.923	Stn437	21.74	PGR
chr2	8	1
Stn18	5.664	Pprm10	30.643	NHE2b	3.315	Pun96	11.5	Umf2	0.787	Umf7	18.877	GAest66	5.962	Ppgm30
chr3	10	1
Stn328	0.032	Pun139	0.74	Pprm1	5.209	Pun205	41.788	ACAPRa	4.77	Pun188	10.276	Umf15	5.092	Pprm11	1.396	Ppgm7	0.752	Pun227
chr4	16	1
Stn433	19.497	Stn432	3.287	Pun175	0.76	FGF18	2.297	Ppgm21	11.533	GAest35	5.671	Pun109	2.197	Pun334	2.2	Pun316	10.44	Pprm2	7.715	Pun89	7.299	Stn253	5.063	ORSSR253	3.639	Umf16	16.108	Pun95	23.603	Pun272
chr5	9	1
Pprm4	9.32	Pun304	4.915	Pun51	22.888	Pun19	2.42	Umf8	3.279	Pun112	0.892	Pun286	31.4	Ppgm42	5.004	Pun178
chr6	7	1
Stn434	14.961	PKG	10.187	Stn435	11.849	KCNJ12	27.114	Umf49	3.846	Stn436	5.42	Ppgm18
chr7	8	1
Ppgm10	4.665	Umf33	7.85	DRD1	11.86	HTR3B	14.77	Stn257	15.735	Pprm12	2.163	Pun319	0.831	Pun78
chr8	9	1
Stn89	1.14	Pun184	6.851	Pun68	13.916	Ppgm2	6.577	Umf3	0.792	GAest7	1.199	Umf6	8.72	Pun207	12.136	Ppgm17
chr9	11	1
Stn100	14.708	Pun238	2.27	Ppgm26	1.747	Pun86	0.917	Umf54	4.142	Stn108	30.746	Ppgm61	1.7	NPY2Rb	2.882	Umf71	7.488	Umf47	12.894	Pun257
chr10	7	1
GAest14	20.012	Pun144	4.892	Pun221	2.247	Pun156	3.635	Pun309	13.189	Pun42	11.31	Umf9m
chr11	18	1
Pun158	6.582	Pun307	22.136	Stn130	1.085	Umf31	0.435	Ppgm51	6.094	Ppgm54	2.246	Stn127	4.012	Ppgm40	3.406	Umf57	4.692	Pun183	2.162	Pun274	9.959	Pun185	8.508	Pun230	3.818	GS1	4.462	Pun294	6.378	Ppgm14	0.398	CLCN7	4.345	Pun93
chr12	21	1
Pun98	2.083	Pun61	0.203	Pun256	2.46	Ppgm12	27.417	Stn71	20.409	Pun110	26.485	Ppsm2	0.567	Pun255	0	Stn19	0	Ppsm4	0.927	Ppsm5	4.506	Ppsm6	2.935	Pun7	1.671	Ppsm8	3.718	Ppsm9	1.984	Pun2	0.323	Ppgm35	0.336	Pun300	0.334	Pun65	20.983	Pun234	0.777	Ppsm13
chr13	17	1
Pun192	9.619	Pun163	20.074	Pprm13	1.383	GAest67	3.848	Pun220	2.89	Pun200	14.08	Pun182	8.018	Umf37m	12.808	Pun171	0.681	Pun115	0	Pun282	7.315	Pun20	0.887	Pun173	8.522	Pun97	1.313	Pun201	5.296	Umf60	1.729	Ppgm47
chr14	5	1
Stn198	17.001	Pun203	24.451	Umf42	27.903	GAest3	4.539	Pun324
chr15	10	1
Pun141	29.561	Umf38	7.941	Pun288	7.351	Pun22	2.243	Pun330	0.555	Pprm6	3.135	NHE2c	4.142	Stn173	2.606	Pun293	10.997	Pun159
chr16	11	1
GAest51	2.64	Pun72	1.223	Stn315	7.944	Pprm7	10.504	CCKB	11.925	Pun211	10.147	Umf44	2.961	Pprm14	24.815	Pun180	2.177	Pun210	21.258	Pun261
chr17	9	1
Umf10	4.976	Pun301	5.574	Umf63	2.005	Ppgm56	0.18	Pun52	1.084	Pun212	1.144	Ppgm60	1.452	Pun66	19.994	Pun233
chr18	7	1
Pun260	11.135	Stn196	8.466	Umf66	5.78	Pprm8	2.563	Pun153	19.922	ESR2	31.639	Stn195
chr19	13	1
Umf67m	1.545	Umf65	14.743	Pun130	24.243	Ppgm37	1.804	Stn194	2.295	Stn443	0	Pun75	0	Stn442	0	Stn444	0.241	Pun209	7.471	Ppgm20	14.484	Pun117	4.069	IGF-II
chr20	6	1
Pun315	2.593	Pun187	3.916	1125PBBE	30.755	Pun162	2.137	7080PBBE	6	DAT1
chr21	7	1
Pun114	11.251	Stn222	2.343	Stn223	1.156	Pun148	1.14	Pun177	7.553	Ppgm9	7.691	Ppgm52
