# Supplementary material for: Genetic Architecture of Parallel Pelvic Reduction in Ninespine Sticklebacks
Source: G3 (Bethesda). 2013 Oct 1;3(10):1833–42. doi: 10.1534/g3.113.007237 (PMC3789808; doi:10.1534/g3.113.007237)
Supplement: Supporting Information [file supp_g3.113.007237_TableS1.xlsx]

## Sheet: TableS1
	Table S1 Linkage groups and positions of the markers used for linkage maps in the northern European (NE) ninespine stickleback, threespine stickleback genome and North American (NA) ninespine stickleback
		NE ninespine stickleback			Threespine stickleback			NA ninespine stickleback
	Marker	LG	Position (cM)		LG	Position (kb)		LG	Position (cM)		Reference
	Pun3	LG1	0		sc393	14.7		LG1A	45.5		Shapiro et al. (2009)
	Pun206	LG1	4		Many	-		LG1B	0		Shapiro et al. (2009)
	Pun134	LG1	15.7		LG1	2151.6		LG1B	19.3		Shapiro et al. (2009)
	Ppbig13	LG1	27		LG1	2785					Laine et al. (2012)
	Umf30	LG1	44.6		LG1	4027.4					NCBI PUID. 17057658
	Pun49	LG1	78.8		LG1	8888.3		LG1A	14.9		Shapiro et al. (2009)
	ATP1A1	LG1	91.7		LG1	21699.6					Shimada et al. (2011)
	Umf48	LG1	98.5		LG1	19928.8					NCBI PUID. 17057658
	Umf40	LG1	115.1		LG1	25246.1					NCBI PUID. 17057670
	Ppgm29	LG1	117.6		LG1	20825.4					Shikano et al. (2010b)
	Pun145	LG1	121.4		LG1	18123.4		LG1A	8.1		Shapiro et al. (2009)
	Pun251	LG1	121.6		LG1	18124.2		LG1A	8.1		Shapiro et al. (2009)
	Ppgm57	LG1	122		LG1	18582.8					Shikano et al. (2010b)
	Stn439	LG1	122.3		LG1	18648.6		LG1A	8.1		Shapiro et al. (2009)
	Stn438	LG1	124.8		LG1	18660.7		LG1A	8.3		Shapiro et al. (2009)
	Stn437	LG1	136.7		LG1	18650.7		LG1A	8.3		Shapiro et al. (2009)
	Ppbig10	LG1	158.4		LG1	14821.7					Laine et al. (2012)
	Stn18	LG2	0		LG2	2141.8					Peichel et al. (2001)
	Pprm10	LG2	5.7		LG2	5602.6					NCBI PUID. 17057634
	NHE2b	LG2	36.3		LG2	13645.6					Shimada et al. (2011)
	Pun96	LG2	39.6		LG2	14245.8		LG2	0.2		Shapiro et al. (2009)
	Umf2	LG2	51.1		LG2	17179.7					NCBI PUID. 17057648
	Umf7	LG2	51.9		LG2	17179.4					NCBI PUID. 10552757
	GAest66	LG2	70.8		LG2	19316.5					Mäkinen et al. (2008)
	Ppgm30	LG2	76.7		LG2	19745.1					Shikano et al. (2010b)
	Stn328	LG3	0		LG3	4622					GenBank Acc. No. BV678131
	Pun139	LG3	0		LG5	743.7		LG3	11		Shapiro et al. (2009)
	Pprm1	LG3	0.8		LG3	4656.9					Shikano et al. (2011)
	Pun205	LG3	6		LG3	2013.3		LG3	0		Shapiro et al. (2009)
	ACAPRa	LG3	47.8		LG3	13139.1					Shimada et al. (2011)
	Pun188	LG3	52.5		LG3	13565.2		LG3	39		Shapiro et al. (2009)
	Umf15	LG3	62.8		LG3	13989.2					NCBI PUID. 17057644
	Pprm11	LG3	67.9		LG3	15995.6					NCBI PUID. 17057635
	Ppgm7	LG3	69.3		LG3	15259.1					Shikano et al. (2010b)
	Pun227	LG3	70.1		LG3	15356		LG3	54.9		Shapiro et al. (2009)
	Stn433	LG4	0		LG4	13143.5		LG4	3		GenBank Acc. No. GF089681
	Stn432	LG4	19.5		LG4	16055.5		LG4	10.7		GenBank Acc. No. GF089680
	Pun175	LG4	22.8		LG4	8487.9		LG4	8.5		Shapiro et al. (2009)
	FGF18	LG4	23.5		LG4	10300.1					Shimada et al. (2011)
	Ppgm21	LG4	25.8		LG4	10297.3					Shikano et al. (2010b)
	GAest35	LG4	37.4		LG4	5043.7					Mäkinen et al. (2008)
	Pun109	LG4	43		LG4	3461.3		LG4	23.1		Shapiro et al. (2009)
	Pun334	LG4	45.2		LG4	5979.6		LG4	15.5		Shapiro et al. (2009)
	Pun316	LG4	47.4		LG4	5979.8		LG4	13.2		Shapiro et al. (2009)
	Pprm2	LG4	57.9		LG4	63					Shikano et al. (2011)
	Pun89	LG4	65.6		LG4	25298.8		LG4	10.7		Shapiro et al. (2009)
	Stn253	LG4	72.9		LG4	21352.3					GenBank Acc. No. BV678078
	ORSSR253	LG4	78		LG4	19176.9					Miller et al. (2007)
	Umf16	LG4	81.6		LG4	19052.6					NCBI PUID. 17057645
	Pun95	LG4	97.7		LG4	29653.3		LG4	33.4		Shapiro et al. (2009)
	Pun272	LG4	121.3		LG4	32263.2					Shapiro et al. (2009)
	Pprm4	LG5	0		LG5	4991.5					Shikano et al. (2011)
	Pun304	LG5	9.3		LG5	4374.9		LG5A	35.2		Shapiro et al. (2009)
	Pun51	LG5	14.2		LG5	3862.4		LG5A	23.2		Shapiro et al. (2009)
	Pun19	LG5	37.1		LG5	6758.7		LG5A	8.7		Shapiro et al. (2009)
	Umf8	LG5	39.5		LG5	1869.1					NCBI PUID. 10552755
	Pun112	LG5	42.8		LG5	1293.2		LG5A	8.6		Shapiro et al. (2009)
	Pun286	LG5	43.7		LG5	1893.1		LG5A	8.7		Shapiro et al. (2009)
	Ppgm42	LG5	75.1		LG5	10628.6					Shikano et al. (2010b)
	Pun178	LG5	80.1		LG5	10649.8		LG5A	0		Shapiro et al. (2009)
	Stn434	LG6	0		LG6	7286.2		LG6A	0		GenBank Acc. No. GF089682
	Ppbig11	LG6	15		LG6	10784					Laine et al. (2012)
	Stn435	LG6	25.1		LG6	11291.9		LG6A	11.5		GenBank Acc. No. GF089683
	KCNJ12	LG6	37		LG6	12605.2					Shimada et al. (2011)
	Umf49	LG6	64.1		LG6	14538					NCBI PUID. 17057679
	Stn436	LG6	68		LG6	16171.7		LG6B	3.7		GenBank Acc. No. GF089684
	Ppgm18	LG6	73.4		LG9	9900.9					Shikano et al. (2010b)
	Ppgm10	LG7	0		LG7	22254.4					Shikano et al. (2010b)
	Umf33	LG7	4.7		LG7	22489.3					NCBI PUID. 17057661
	Ppbig5	LG7	12.5		LG7	22926.3					Laine et al. (2012)
	Ppbig8	LG7	24.4		LG7	24234.7					Laine et al. (2012)
	Stn257	LG7	39.1		LG7	25107.7					GenBank Acc. No. BV678148
	Pprm12	LG7	54.9		LG7	26771					NCBI PUID. 17057636
	Pun319	LG7	57		No hit	-		LG7B	0		Shapiro et al. (2009)
	Pun78	LG7	57.9		Many	-		LG7B	0		Shapiro et al. (2009)
	Stn89	LG8	0		LG8	6987.1					Peichel et al. (2001)
	Pun184	LG8	1.1		LG8	7015.9		LG8	41.5		Shapiro et al. (2009)
	Pun68	LG8	8		LG8	6224.3		LG8	0		Shapiro et al. (2009)
	Ppgm2	LG8	21.9		LG8	4749					Shikano et al. (2010b)
	Umf3	LG8	28.5		LG8	1699.4					NCBI PUID. 10552751
	GAest7	LG8	29.3		LG8	934.9					Mäkinen et al. (2008)
	Umf6	LG8	30.5		LG8	10546.4					NCBI PUID. 17057689
	Pun207	LG8	39.2		LG8	13561.5		LG8	52.8		Shapiro et al. (2009)
	Ppgm17	LG8	51.3		LG8	15371.7					Shikano et al. (2010b)
	Stn100	LG9	0		LG9	16525.1					Peichel et al. (2001)
	Pun238	LG9	14.7		LG9	418.5		LG9A	1		Shapiro et al. (2009)
	Ppgm26	LG9	17		LG9	11867					Shikano et al. (2010b)
	Pun86	LG9	18.7		LG9	1596.3		LG9A	0		Shapiro et al. (2009)
	Umf54	LG9	19.6		LG9	1741					NCBI PUID. 17057684
	Stn108	LG9	23.8		LG9	9534.6		LG9A	0		Peichel et al. (2001)
	Ppgm61	LG9	54.5		LG9	5502.4					NCBI PUID. 17057633
	NPY2Rb	LG9	56.2		LG9	5495					Shimada et al. (2011)
	Umf71	LG9	59.1		LG9	5279.3					NCBI PUID. 17057702
	Umf47	LG9	66.6		LG9	4742.6					NCBI PUID. 17057677
	Pun257	LG9	79.5		No hits	-		LG9B	6.1		Shapiro et al. (2009)
	GAest14	LG10	0		LG10	3299.2					Mäkinen et al. (2008)
	Pun144	LG10	20		LG10	3038.4		LG10	0		Shapiro et al. (2009)
	Pun221	LG10	24.9		LG10	5213.3		LG10	7.1		Shapiro et al. (2009)
	Pun156	LG10	27.2		LG10	4760.7		LG10	6.4		Shapiro et al. (2009)
	Pun309	LG10	30.8		LG10	8039.8		LG10	7.3		Shapiro et al. (2009)
	Pun42	LG10	44		LG10	10254.3		LG10	13.1		Shapiro et al. (2009)
	Umf9m	LG10	55.3		LG10	12012					NCBI PUID. 17057704
	Pun158	LG11	0		LG11	3752		LG11B	18.5		Shapiro et al. (2009)
	Pun307	LG11	6.6		LG11	3314.5		LG11A	0		Shapiro et al. (2009)
	Stn130	LG11	28.7		LG11	455.8					Peichel et al. (2001)
	Umf31	LG11	29.8		LG11	11893.7					NCBI PUID. 17057659
	Ppgm51	LG11	30.2		LG11	11259.6					Shikano et al. (2010b)
	Ppgm54	LG11	36.3		LG11	9507.9					Shikano et al. (2010b)
	Stn127	LG11	38.6		LG11	9085					Peichel et al. (2001)
	Ppgm40	LG11	42.6		LG11	8886.3					Shikano et al. (2010b)
	Umf57	LG11	46		LG11	8554					NCBI PUID. 17057686
	Pun183	LG11	50.7		LG11	7418.8		LG11A	16.6		Shapiro et al. (2009)
	Pun274	LG11	52.9		LG11	7270.9		LG11A	13.7		Shapiro et al. (2009)
	Pun185	LG11	62.8		LG11	6263.8		LG11A	9.2		Shapiro et al. (2009)
	Pun230	LG11	71.3		LG11	12896.3		LG11A	20		Shapiro et al. (2009)
	GS1	LG11	75.1		LG11	12583.8					Shimada et al. (2011)
	Pun294	LG11	79.6		LG11	14190.9		LG11A	30.5		Shapiro et al. (2009)
	Ppgm14	LG11	86		LG11	14735.7					Shikano et al. (2010b)
	CLCN7	LG11	86.4		LG11	14738.5					Shimada et al. (2011)
	Pun93	LG11	90.7		LG11	15088.9		LG11A	41.2		Shapiro et al. (2009)
	Pun98	LG12	0		LG7	245.5		LG7A	-		Shapiro et al. (2009)
	Pun61	LG12	2.1		LG7	1183.5		LG7A	19.3		Shapiro et al. (2009)
	Pun256	LG12	2.3		LG7	1183.5		LG7A	19.4		Shapiro et al. (2009)
	Ppgm12	LG12	4.7		LG7	2431.4					Shikano et al. (2010b)
	Stn71	LG12	32.2		LG7	7478.4		LG7A	-		Peichel et al. (2001)
	Pun110	LG12	52.6		LG7	9813.7		LG7A	74.2		Shapiro et al. (2009)
	Ppsm2	LG12	79.1		LG12	3625.6					Shikano et al. (2011)
	Pun255	LG12	79.6		LG12	4778.5		LG12	-		Shapiro et al. (2009)
	Stn19	LG12	79.6		LG12	4766					Peichel et al. (2001)
	Ppsm4	LG12	79.6		LG12	4843.6					Shikano et al. (2011)
	Ppsm5	LG12	80.6		LG12	5616.1					Shikano et al. (2011)
	Ppsm6	LG12	85.1		LG12	7178.4					Shikano et al. (2011)
	Pun7	LG12	88		LG12	8474.9		LG12	-		Shapiro et al. (2009)
	Ppsm8	LG12	89.7		LG12	9015.4					Shikano et al. (2011)
	Ppsm9	LG12	93.4		LG12	10780.9					Shikano et al. (2011)
	Pun2	LG12	95.4		LG12	12276.3		LG12	-		Shapiro et al. (2009)
	Ppgm35	LG12	95.7		LG12	10111.2					Shikano et al. (2010b)
	Pun300	LG12	96		LG12	13240.7		LG12	-		Shapiro et al. (2009)
	Pun65	LG12	96.4		LG12	11979.6		LG12	6.8		Shapiro et al. (2009)
	Pun234	LG12	117.3		LG12	15612.9		LG12	-		Shapiro et al. (2009)
	Ppsm13	LG12	118.1		LG12	16139					Shikano et al. (2011)
	Pun192	LG13	0		LG13	8108.8		LG13	-		Shapiro et al. (2009)
	Pun163	LG13	9.6		LG13	6213.3		LG13	-		Shapiro et al. (2009)
	Pprm13	LG13	29.7		LG13	4490.5					NCBI PUID. 17057637
	GAest67	LG13	31.1		LG13	3914.4					Mäkinen et al. (2008)
	Pun220	LG13	34.9		No hit			LG13	13.9		Shapiro et al. (2009)
	Pun200	LG13	37.8		LG13	10906.8		LG13	0		Shapiro et al. (2009)
	Pun182	LG13	51.9		LG13	15491.7		LG13	18.5		Shapiro et al. (2009)
	Umf37m	LG13	59.9		LG13	15952.4					NCBI PUID. 17057666
	Pun171	LG13	72.7		LG13	16909.2		LG13	23.8		Shapiro et al. (2009)
	Pun115	LG13	73.4		LG13	16909.2		LG13	21.6		Shapiro et al. (2009)
	Pun282	LG13	73.4		LG13	16910					Shapiro et al. (2009)
	Pun20	LG13	80.7		LG13	17675.5		LG13	28.2		Shapiro et al. (2009)
	Pun173	LG13	81.6		LG13	17675		LG13	29.8		Shapiro et al. (2009)
	Pun97	LG13	90.1		LG13	18472.5		LG13	38.9		Shapiro et al. (2009)
	Pun201	LG13	91.4		LG13	19629.3		LG13	40.7		Shapiro et al. (2009)
	Umf60	LG13	96.7		LG13	18601.8					NCBI PUID. 17057690
	Ppgm47	LG13	98.5		LG13	19868.5					Shikano et al. (2010b)
	Stn198	LG14	0		No hit	-					Peichel et al. (2001)
	Pun203	LG14	17		LG14	2264.3		LG14B	0		Shapiro et al. (2009)
	Umf42	LG14	41.5		LG14	5143.4					NCBI PUID. 17057672
	GAest3	LG14	69.4		LG14	11590.1					Mäkinen et al. (2008)
	Pun324	LG14	73.9		LG14	13535.4		LG14B	24.1		Shapiro et al. (2009)
	Pun141	LG15	0		LG15	2092.6		LG15A	0		Shapiro et al. (2009)
	Umf38	LG15	29.6		LG15	4819.7					NCBI PUID. 17057667
	Pun288	LG15	37.5		LG15	6209.4		LG15B	0		Shapiro et al. (2009)
	Pun22	LG15	44.9		LG15	7560.5		LG15B	12.3		Shapiro et al. (2009)
	Pun330	LG15	47.1		LG15	8274.9		LG15B	4.8		Shapiro et al. (2009)
	Pprm6	LG15	47.7		LG15	8323.4					Shikano et al. (2011)
	NHE2c	LG15	50.8		LG15	9036.1					Shimada et al. (2011)
	Stn173	LG15	54.9		LG15	10145.4					Peichel et al. (2001)
	Pun293	LG15	57.5		LG15	10691.7		LG15B	8		Shapiro et al. (2009)
	Pun159	LG15	68.5		LG15	14913.4		LG15B	4.6		Shapiro et al. (2009)
	GAest51	LG16	0		LG16	5119.5					Mäkinen et al. (2008)
	Pun72	LG16	2.6		LG16	4596.1		LG16	0		Shapiro et al. (2009)
	Stn315	LG16	3.9		LG16	4544		LG16	-		GenBank Acc. No. BV678120
	Pprm7	LG16	11.8		LG16	3587.2					Shikano et al. (2011)
	Ppbig2	LG16	22.3		LG16	8129.1					Laine et al. (2012)
	Pun211	LG16	34.2		LG16	11037.8		LG16	40.2		Shapiro et al. (2009)
	Umf44	LG16	44.4		LG16	9792.1					NCBI PUID. 17057674
	Pprm14	LG16	47.3		LG16	9705.9					NCBI PUID. 17057638
	Pun180	LG16	72.2		LG16	17218		LG16	70.9		Shapiro et al. (2009)
	Pun210	LG16	74.3		LG16	17218.7		LG16	71.5		Shapiro et al. (2009)
	Pun261	LG16	95.6		LG16	15144.3		LG16	86.5		Shapiro et al. (2009)
	Umf10	LG17	0		LG17	11161.6					NCBI PUID. 17057639
	Pun301	LG17	5		LG17	4942.5		LG17	0		Shapiro et al. (2009)
	Umf63	LG17	10.5		LG17	544.2					NCBI PUID. 17057693
	Ppgm56	LG17	12.6		LG17	877.2					Shikano et al. (2010b)
	Pun52	LG17	12.7		No hit	-		LG17	3.1		Shapiro et al. (2009)
	Pun212	LG17	13.8		LG17	927.5		LG17	3.1		Shapiro et al. (2009)
	Ppgm60	LG17	15		LG17	1000					NCBI PUID. 17057632
	Pun66	LG17	16.4		LG17	1287.9		LG17	4.2		Shapiro et al. (2009)
	Pun233	LG17	36.4		No hit	-		LG17	37.5		Shapiro et al. (2009)
	Pun260	LG18	0		LG18	7198.7		LG18	15.6		Shapiro et al. (2009)
	Stn196	LG18	11.1		LG18	9392.9					Peichel et al. (2001)
	Umf66	LG18	19.6		LG18	11402					NCBI PUID. 17057696
	Pprm8	LG18	25.4		LG18	10203.5					Shikano et al. (2011)
	Pun153	LG18	27.9		No hit	-		LG18	10.5		Shapiro et al. (2009)
	Ppbig7	LG18	47.9		LG18	6344.4					Laine et al. (2012)
	Stn195	LG18	79.5		LG18	13537.7					Peichel et al. (2001)
	Umf67m	LG19	0		LG4	32230					NCBI PUID. 17057698
	Umf65	LG19	1.5		LG13	16559.3					NCBI PUID. 17057695
	Pun130	LG19	16.3		LG19	19230.8		LG19	9.5		Shapiro et al. (2009)
	Ppgm37	LG19	40.5		LG19	11751.2					Shikano et al. (2010b)
	Stn194	LG19	42.3		LG19	12275		LG19	8.1		Peichel et al. (2001)
	Stn443	LG19	44.6		LG19	7019.9		LG19	5.9		GenBank Acc. No. GF089691
	Pun75	LG19	44.6		LG19	315.5		LG19	0		Shapiro et al. (2009)
	Stn442	LG19	44.6		LG19	6937.1		LG19	6.4		GenBank Acc. No. GF089690
	Stn444	LG19	44.6		LG19	7047.7		LG19	5.7		GenBank Acc. No. GF089692
	Pun209	LG19	44.9		LG19	11247.4		LG19	5		Shapiro et al. (2009)
	Ppgm20	LG19	52.3		LG19	19488.1					Shikano et al. (2010b)
	Pun117	LG19	66.8		LG19	17734.8		LG19	40.7		Shapiro et al. (2009)
	IGF-II	LG19	70.9		LG19	13293.1					Shimada et al. (2011)
	Pun315	LG20	0		LG20	9147.7		LG20A	29		Shapiro et al. (2009)
	Pun187	LG20	2.6		LG20	2708.4		LG20A	24.1		Shapiro et al. (2009)
	1125PBBE	LG20	6.5		LG20	3079.7					Largiadèr et al. (1999)
	Pun162	LG20	37.3		LG20	7386.6		LG20A	-		Shapiro et al. (2009)
	7080PBBE	LG20	39.4		LG20	6916.3					Heckel et al. (2002)
	Ppbig4	LG20	45.4		LG20	7040.7					Laine et al. (2012)
	Pun114	LG21	0		LG21	3029.8		LG21	0		Shapiro et al. (2009)
	Stn222	LG21	11.3		LG21	786					Colosimo et al. (2004)
	Stn223	LG21	13.6		LG21	4897.4					Colosimo et al. (2004)
	Pun148	LG21	14.8		LG21	1320.6		LG21	17		Shapiro et al. (2009)
	Pun177	LG21	15.9		LG21	5298.2		LG21	16.9		Shapiro et al. (2009)
	Ppgm9	LG21	23.4		LG21	7742.5					Shikano et al. (2010b)
	Ppgm52	LG21	31.1		LG21	8997.9					Shikano et al. (2010b)
	Pun285				LG2	14246.1		LG2	0		Shapiro et al. (2009)
	Pun169				LG6	8985.7		LG6A	0		Shapiro et al. (2009)
	Umf19				LG7	14818.4					NCBI PUID. 10552749
	GAest82				LG7	17938.8					Mäkinen et al. (2008)
	Ppgm3				LG11	7085.5					Shikano et al. (2010b)
	Ppgm32				LG11	12708.8					Shikano et al. (2010b)
	Pun18				LG13	6212.4		LG13	-		Shapiro et al. (2009)
	Pun53				LF15	9265.7		LG15B	6.5		Shapiro et al. (2009)
	Ppgm11				LG19	10187					Shikano et al. (2010b)
