# Supplementary material for: Genetic Architecture of Parallel Pelvic Reduction in Ninespine Sticklebacks
Source: G3 (Bethesda). 2013 Oct 1;3(10):1833–42. doi: 10.1534/g3.113.007237 (PMC3789808; doi:10.1534/g3.113.007237)
Supplement: Supporting Information [file supp_g3.113.007237_TableS2.xlsx]

## Sheet: TableS2
	Table S2 Lengths of sex-averaged, female and male maps
	LG	No. of markers	Sex-averaged length (cM)	Female length (cM)	Male length (cM)	Average distance (cM)
	LG1	17	158.4	231.5	109.4	9.32
	LG2	8	76.7	76.3	77.2	9.59
	LG3	10	70.1	97.6	50.7	7.01
	LG4	16	121.3	207.4	60	7.58
	LG5	9	80.1	111.5	52	8.90
	LG6	7	73.4	85	61.9	10.49
	LG7	8	57.9	67.5	47.6	7.24
	LG8	9	51.3	51.4	51.3	5.70
	LG9	11	79.5	106.4	54.5	7.23
	LG10	7	55.3	93.3	28.7	7.90
	LG11	18	90.7	138.2	45.4	5.04
	LG12	21	118.1	233.7	56.8	5.62
	LG13	17	98.5	121.9	67.8	5.79
	LG14	5	73.9	73.5	74.3	14.78
	LG15	10	68.5	68	69.1	6.85
	LG16	11	95.6	120.3	71.7	8.69
	LG17	9	36.4	36.3	36.5	4.04
	LG18	7	79.5	96.3	61.7	11.36
	LG19	13	70.9	73.6	70.4	5.45
	LG20	6	45.4	44.8	46	7.57
	LG21	7	31.1	44.3	18.6	4.44
	Total	226	1632.7	2178.7	1211.6	7.22
