# Supplementary material for: Genetic Architecture of Parallel Pelvic Reduction in Ninespine Sticklebacks
Source: G3 (Bethesda). 2013 Oct 1;3(10):1833–42. doi: 10.1534/g3.113.007237 (PMC3789808; doi:10.1534/g3.113.007237)
Supplement: Supporting Information [file supp_g3.113.007237_TableS3.xlsx]

## Sheet: TableS3
	Table S3 Average LOD scores (±SD) for pairwise combinations of markers within and between LG7 and LG12
		LG7 (LG7)	LG12 (LG7)	LG12 (LG12)
	LG7 (LG7)	30.9 ± 31.0 (25/28)
	LG12 (LG7)	0.24 ± 0.28 (0/48)	52.8 ± 58.2 (11/15)
	LG12 (LG12)	0.62 ± 0.79 (1/120)	5.15 ± 7.05 (30/90)	83.5 ± 35.4 (105/105)
	LGs in parentheses represent linkage groups of markers in the threespine stickleback genome. Numbers in parentheses indicate significant (LOD ≥ 3) and total pairwise comparisons.
