# Supplementary material for: Genetic Architecture of Parallel Pelvic Reduction in Ninespine Sticklebacks
Source: G3 (Bethesda). 2013 Oct 1;3(10):1833–42. doi: 10.1534/g3.113.007237 (PMC3789808; doi:10.1534/g3.113.007237)
Supplement: Supporting Information [file supp_g3.113.007237_TableS4.xlsx]

## Sheet: TableS4
	Table S4 Comparison between phenotypic sex and male-linked alleles at 15 markers on LG12
			Individuals with male-linked allele
	Marker	Male-linked allele	Female (N tested)	Male (N tested)
	Ppsm2	179	0% (139)	100% (132)
	Pun255	230	0% (133)	100% (130)
	Stn19	176	0% (138)	100% (137)
	Ppsm4	246	0% (138)	100% (130)
	Ppsm5	229	0% (138)	100% (136)
	Ppsm6	232	0% (136)	100% (129)
	Pun7	90	0% (139)	100% (137)
	Ppsm8	203	0% (139)	100% (135)
	Ppsm9	247	0% (134)	100% (133)
	Pun2	83	0% (138)	100% (135)
	Ppgm35	324	0% (137)	100% (136)
	Pun300	224	0% (139)	100% (137)
	Pun65	151	0% (139)	100% (137)
	Pun234	206	0% (137)	100% (134)
	Ppsm13	280	0% (139)	100% (133)
